# Supplementary material for: Islet Proteome Remodeling and Proteostasis Disruption in HFSC-Fed Mice
Source: ACS Omega. 2026 May 5;11(19):28391–402. doi: 10.1021/acsomega.6c00395 (PMC13191665; doi:10.1021/acsomega.6c00395)
Supplement: Supplementary file 2 [file ao6c00395_si_002.xlsx]

## Sheet: Normalised abundance
	Control1	Control2	Control3	Control4	Control5	Control6	HFSC1	HFSC2	HFSC3	HFSC4	HFSC5	HFSC6
Gene	Control	Control	Control	Control	Control	Control	HFSC	HFSC	HFSC	HFSC	HFSC	HFSC
Manf	56206.4	49631.5	40990.4	49099.5	46897.1	58555.7	10687.3	11135.8	15128.6	14457.3	16540.9	19637.8
Eif5	1699.55	1498.39	1333.45	1399.64	1337.29	1310.73	2039.45	2064.69	2096.49	2076.48	2116.84	2175.82
Cacna1b	11029.8	10851.9	8858.42	9348.63	8771.94	8634.8	4294.88	5616.43	3968.18	4357.01	5044.98	5579.76
Ins1	1791.4	1638.79	1385.49	1361.11	1413.5	1015.38	2786.4	2517.96	3643.71	3815.94	3432.04	3479.15
Ccdc88c	46580.9	43959.5	41886.6	44158.3	93048.6	84355.2	14730.8	12925.7	16760.2	17279.6	18513.3	19192.7
Sh3gl3	9433.66	8653.66	6602.69	6380.75	52428.9	46723.2	1917.56	1644.37	1181.08	1220.87	1106.06	1058.13
Rps7	5194.15	5101.72	5389.93	5228.29	2964.07	3019.98	9796.09	6580.34	9548.43	10373.2	9793.99	10046.6
Relch	4587.35	4766.32	4284.42	4427.84	3771.64	2930.7	8340.73	8783.58	6308.1	6618.71	6263.79	6053.73
Rps13	1546.59	1355.54	1384.24	1469.44	1986.6	2400.21	2893.11	3216.99	2704.1	2624.67	2469.1	2722.61
Prdx1	7512.29	7136.68	6619.74	6416.77	5855.85	4566.55	10817.4	8542.27	8716.96	9062.52	9872.45	10079.8
Eef1b	7076.02	6696.54	5990.44	5979.96	4657.01	5832.56	9429.86	7881.74	8481.64	8728.02	7791.92	7833.27
Eif4a2	7973.39	7491.34	9368.17	10008.1	18115.6	17341.8	6312.03	5851.42	4489.36	4615.92	3925.44	3848.4
Pfn1	4117.69	3552.84	2831.22	2738.78	4354.64	3398.88	2713.83	2126	1653.85	1592.48	1206.07	1108.99
Rps20	10534.1	9711.69	8132.31	8622.56	5344.25	5824.94	13378.2	12618.2	12705.5	12414.2	14284	14765.7
Tubb5	1756.26	1624.66	1832.46	1765.57	1392.81	1150.22	2817.08	2107.76	2162.23	2156.42	2448.49	2334.67
Pah	2304.34	1692.79	1177.89	925.073	966.208	2507.02	3222.29	3228.59	3483.02	3824	3209.32	3246.98
Q8C1L7	6511.44	6584.68	5324.29	5591.23	4931.8	4961.92	6715.18	6984.64	7191.32	7165.76	7544.74	7687.07
Akr1b1	2744.07	3467.41	2787.44	2858.71	5545.32	5177.16	2171.35	1682.41	1670.05	1895.46	2059.1	2224.64
Prss3b	29793.8	28187.7	22846.3	23320.2	34772.4	35064.3	23150.9	19776.7	18620.3	20097.7	18628.5	19549.8
Sdf2l1	645.919	1298.24	964.683	1203.92	1305.7	1083.72	1911.63	1824.92	1378.7	1775.75	2259.6	2042.49
Pkm	5519.96	5322.74	4176.23	4094.82	3308.24	4045.66	6473.4	7539.03	6316.67	6785.17	5739.68	5712.68
Pnliprp2	2347.09	2680.47	2860.93	2889.41	11310.3	10914.4	1174.82	1348.94	1119.74	885.727	1314.16	1322.51
Gfus	5737.62	5864.22	6345.39	6834.89	42517.1	42202.8	1474.7	1596.1	1662.27	1847.06	3072.08	3071.27
Hnrnpa3	2014.32	1749.77	1467.46	1573.85	1474.99	574.857	3647.12	3041.06	2356.73	2864.54	3056.87	3084.24
Gatd3	888.663	937.757	689.454	654.964	354.497	414.346	2473.44	2350.8	1368.18	1555.52	1003.57	1041.25
Rps28	1543.13	1547.48	1443.2	1471.81	642.817	752.419	2721.41	2809.21	2185.1	2177.36	2062.5	2096.6
Pgam1	1763.74	1810.77	1565.58	1489.9	1714.93	2039.61	2100.55	2599.73	2033.17	2081.21	2113.1	2132.45
Syncrip	229.869	190.063	292.044	284.442	177.705	299.98	292.298	342.112	433.636	473.727	678.371	589.81
Hsp90b1	39624.5	37068.7	29867.5	29830	26731.2	24601.9	27194.1	24632.7	13949	14930.8	15394.3	15434.2
Dmbt1	7369.3	7311.83	5312.39	5563.77	1851.37	3107.17	15950.8	14468.3	10540.3	11280.2	8900.7	9268.63
Srm	1623.32	1440.24	1694.21	1760.91	1107.17	1728.47	1132.26	959.725	1009.39	1101.33	1293.64	1256.56
Eef1a1_1	4672.78	4598.56	3815.65	3536.43	1980.63	2780.63	6379.88	5650.59	5410.6	5992.18	5162.02	5519.62
Krt86	6109.52	5959.61	4561.06	5238.69	2258.84	1471.48	13335.4	14696.9	9187.16	9518.77	7304.32	8103.47
Hspa1l	2755.17	2694.66	2039.26	2206.54	1718.44	2275.34	2180.61	3372.11	3943.91	4215.69	3742.24	3911.7
Vcp	2747.74	2733.59	2334.97	2367.38	2116.67	1981.33	2872.32	2471.52	3180.33	3286.13	3211.19	3129.66
Rpsa	7735.1	6618.57	6457.49	6668.2	10044.7	10428.9	12918.3	12232.9	10703.1	11577.9	9402.91	10113.7
Hint1	4592.04	4965.45	4632.83	4305.96	3523.83	3531.3	5197.59	5435.48	5284.32	5455.12	4917.64	5012.04
Actb	17260	18352.2	14124.5	15359.2	3909.38	9464.57	29430.7	28105.7	26475.8	26447.4	23065.8	24497.7
Sars1	3407.88	3166.01	2664.54	2657.1	2012.91	1432.73	4567.44	4351.74	3685.53	4161.93	3440.23	3479.65
Gfap	4798.02	4456.09	3801.99	3165.41	2482.99	2385.81	6233.6	4707.03	5670.09	5875.61	4705.6	4623.76
Hsp90ab1	15200.3	14480.7	8536.5	8883.34	35381.7	34169.7	7582.45	7856.38	6885.12	7058.3	6896.6	6763.29
Hadh	1352.34	1350.81	1567.86	1790.34	973.609	1208.18	1635.48	1893.39	1697.33	1716.52	1976.91	1963.43
Rrbp1	7276.89	7441.02	5493.31	5031.9	5131.53	7114.45	13115.2	11995.4	9248.32	9982.69	6653.2	7223.47
Hyou1	5642.18	6126.24	5060.94	5329.36	2446.08	4725.75	8205.04	8308.81	7230.54	6854.12	6442.9	7036.54
Rps19	9002.81	8874.04	6004.02	6505.86	4741.45	4326.82	12102.9	12132.4	9114.06	9640.56	8277.76	8625.29
Copg1	4203.58	3901.69	3716.37	4078.64	921.706	1587.6	7959.23	7142.08	5712.52	5965.45	5171.57	5369.77
Aldh6a1	9025.13	7940.28	7058.25	7055.99	9417.14	6918.98	13645.2	13810.6	9849.63	9830.01	8699.13	9110.94
Rps12	4514.71	4553.2	3366.27	3607.68	1768.26	2803.84	5535.78	6500.53	4785.01	4693.66	4869.11	5069.63
Mmut	2345.63	2574.59	1975.51	1943.09	1332.23	1278.9	3355.47	3254.37	2644.81	2784.2	2271.62	2411.44
Rplp1	13581.4	13365.6	13068.5	12203.3	5386.45	4393.2	16432.4	15337.4	17793.3	18944.7	18912.6	19597.2
Rps15a	6166.64	6081.38	5649.46	5693	3597.79	3699.16	7610.8	5771.48	6430.91	6867.42	8124.22	8712
Eif4b	979.22	930.998	473.777	692.325	411.657	442.43	1236.83	1351.34	1003.96	1139.1	827.717	822.684
Eef1d	5397.6	5661.49	7239.71	6550.5	18256.9	16521.1	6314.38	3472.28	3896.16	4048.4	4546.83	4396.45
Dbt	2749.32	2166.62	2269.64	2303.98	711.568	2010.52	4592.87	5274.29	3321.56	3545.44	2794.81	2689.67
Pcbp1	28569.6	28463.5	19743.8	18802.1	11099.1	12349.6	40273.3	38425	28576.5	31203.7	25565.8	25804.9
Rpl24	2712.6	2393.62	2839.16	2708.63	9566.85	8100.43	2198.03	1824.67	1847.36	1903.03	1905.56	1954.45
Atp5f1a	23728.7	22664.2	22983.3	24079.4	90021.2	90821.7	17784.7	19085.4	14055.1	14128.7	15878.3	17362.6
Reg2	1046.84	1005.18	1175.04	1311.4	297.225	1201.19	1714.76	1669.72	1557.88	1474.09	2097.94	2261.28
Rps12_1	5644.99	4923.69	4302.77	4416.83	2549.77	3727.74	8755.11	8093.66	5677.32	5693.82	4949.6	5290.91
Krt8	11375.8	12847.5	11997.3	12998	7299.48	8930.01	31146.9	30748.4	14394.4	11815.2	14348.7	16550
Nme1	1942.98	1617.64	1839.42	1799.9	2206.03	2140.02	2372.28	3607.03	2162.85	2140.89	2345.27	2441.72
Cpa2	6518.4	6501.51	6812.7	6901.52	3701.19	3394.83	3507.64	3359.94	3676.55	3682.96	4160.06	3868.13
Eef1a1	57344.9	55246.6	47265.9	46010.1	23111.1	28068.3	59451.7	51824.3	64432.5	71357.4	65204.4	67044
Stox2	2427.2	2685.93	2425.55	2434.72	481.453	567.461	3093.82	4190.39	3288.31	3346.99	3717.38	4397.79
Aldh1l1	7288.2	6145.82	6589.95	7055.41	1677.02	2572.29	9366.35	9229.21	9844.73	8544.66	8625.33	8429.47
Tubb1	962.872	903.027	878.079	877.451	4097.96	3802.76	598.918	669.16	653.785	650.988	692.597	657.719
Sord	1288.69	1318.85	1164.82	1217.56	238.894	1140.8	2906.06	2021.48	1777.75	1676.35	1779.73	1865.11
Gapdh	9009.83	8881.5	6762.53	6973.21	4415.53	5146.88	10141.5	9485.72	8369.25	9061.53	8596.24	9044.89
Erp27	15006.4	14316.4	8506.29	8600.37	6777.28	6848.37	29580.8	26074.5	17865.9	18963.4	10068.9	10417.8
Pdia6	8153.97	7984.82	6016.68	6422.59	4726.3	4858.78	7596.37	7781.4	7974.39	8515.14	7671.86	8487.16
Pdia6_1	13377.8	13100.3	9871.26	10537.2	7754.21	7971.56	12463	12766.6	13083.2	13970.4	12586.8	13924.5
Fkbp11	4659.77	4364.04	4108.12	4002.56	7745.86	7837.75	5488.24	652.502	2596.61	2271.66	2721.29	2895.53
Mdfi	875.27	978.69	962.652	850.884	2811.55	2594.55	400.7	435.766	744.857	868.863	822.221	895.262
Decr1	466.622	424.944	460.088	448.148	98.3316	151.157	565.611	424.649	581.744	581.159	855.294	805.917
Eno1	1156.47	1123.79	878.696	803.737	9419.02	8561.04	765.116	344.594	555.517	694.732	653.25	737.355
D1Pas1	748.56	936.34	751.485	832.057	239.6	357.048	3379.76	2696.32	826.952	962.804	886.42	969.582
Phtf2	2859.68	2846.95	1897.69	1835.16	549.287	1074.67	3794.87	4364.64	3148.15	3257.28	2322.33	2612.53
Rps27	1849.47	2659.44	3017.07	2966.58	884.547	1602.07	5018.72	5285.47	3181.88	2903.33	2668.49	2898.23
Rack1	5075.29	6581.3	5414.15	6001.73	3343.51	5705.55	10178.9	10221.2	6618.28	5825.65	6485.09	6316.51
NARS1	7135.66	6993.35	4183.35	4371.03	1337	2602.05	14090.5	11495	7129.89	7940.31	5442.26	5494.88
Rps18-ps5	5952.86	6023.39	5257.49	5479.37	1530.91	2963.51	7297.55	5807.94	7153.92	6915.09	7792.38	8237.94
Gcat	7525.13	8215.35	7626.15	7947.02	1370.05	2304.69	14199.8	11535.4	9600.57	9433.11	9318.53	9988.3
Hspa5	46102.1	45667	29684.8	31661.4	6087.67	6635.7	64696.7	62295.2	52338.9	57906.6	41208.9	43482
Stk35	3790.78	3096.87	3760.03	3962.08	1690.01	4109	16033	13090.9	4281.36	4010.15	4420.46	4858.41
Eef1g	6936.19	6169.29	5244.07	5401.11	1575.25	1738.84	8834.9	7421.84	6979.23	7613.86	6717.67	7149.71
Phgdh	17487.4	17588.3	12342.4	12805.9	6580.03	6820.91	23803.6	20043.9	17152.4	17694.2	14730	15400.3
Krt18	4954.39	5425.02	5271.58	5812.6	9950.13	18082	5649.69	5995.44	3856.84	3543.39	3375.33	3587.19
Krt84	1219.75	1189.48	1358.55	1407.26	837.681	1045.93	1453.59	1512.86	1238.94	1214.04	1722.91	1732.54
Hdac4	16941.6	15980.3	11582.5	13168.5	1495.93	1294.65	106509	91660.5	14776.7	16861.6	14325.1	15343
Snd1	5781.36	5838.01	4361.99	4156.5	2935.98	3110.54	7966.13	7723.88	5576.72	5885.59	4800.94	4701.21
Ufm1	4567.08	4031.51	3991.46	4173.82	70997.4	66840.1	1464.32	1392.36	3038	3009.25	3771.98	4078.34
Hbb-bs	13365.4	14425.3	12452.8	13683.9	4070.38	7106.29	17835.9	20191	13524	15102.7	14985.2	16168
Gcg	993.263	909.157	1051.61	985.677	125.565	121.258	896.188	790.887	1704.4	1785.23	1948.05	1900.12
Mdh2	18569.8	17173.8	13097.2	13079.4	2712.69	2916.44	26820.8	23556.8	18525.9	19942.9	16261.8	16880.1
Gnmt	1488.75	1673.58	920.032	978.362	455.706	458.436	2433.04	2281.34	1538.45	1644.36	1013.85	1190.24
Lbx2	3760.51	3550.39	2155.13	1935.6	950.631	1542.47	4275.86	3620.12	4545.19	4899.45	2608.86	2388.55
Hadha	1665.76	1505.85	1312.67	1345.08	1599.71	2062	2419.33	2425.78	1695.46	1784.78	1754.15	1716.79
Prdx2	3406.73	3317.42	2565.46	3018.03	859.325	1329.03	2497.4	2785.61	4069.23	4568.48	4853.8	5179.86
Prdx5	872.23	898.833	1002.16	982.87	977.428	888.169	2162.9	1111.72	1068.36	990.021	1193.57	1077.62
Tuba4a	3090.29	2857.12	2366.21	2347.94	2771.73	3188.1	3434.39	3139.85	3031.22	3364.44	3090.97	2831.54
Nucb2	1977.88	1789.3	1498.33	1573.61	2611.14	6123.34	1052.42	817.738	1716.15	1700.28	1478.89	1410.13
Mdh1	11091.9	10773.5	8336.34	8115.42	6452.1	6487.28	13910.4	12938	10578.1	11101.5	8852.86	8872.76
Krt15	3314.39	3210.8	2308.76	2609.26	3413.75	2150.31	3391.1	2741.19	1626.53	1672.05	1373.35	1520.13
Rars	7029.75	7211.13	6916.88	6447.69	163913	143476	3496.85	3108.8	4243.25	4997.46	6325.84	6702.76
Cdv3	1355.97	1227.08	997.357	999.578	366.203	319.654	1180.74	963.291	1658.02	1663.64	1368.19	1521.09
Calm1	3834.51	3515.2	2440.75	2745.38	2582.8	2353.85	2922.42	4026.72	3666.22	3885.35	3322.89	3358.61
Bcat2	12761.2	12518.1	9204.99	10089.2	4075.77	6637.77	15982.9	18163	11758.2	12215.3	10768.9	11166.2
H4f16	7780.86	6595.56	6899.25	6783.29	1906.14	2963.86	10163.8	11229.1	7081.57	7106.97	7450.91	7443.64
Tmem214	106070	99397.1	62612.9	64245.1	29397.7	27276.8	112798	98091.9	97278.3	102152	77855.2	84743.5
Aldh1a7	1871.14	1746.17	1267.52	1365.97	2622.17	2042.01	17433.2	15776.1	2482.83	2692.09	2010.88	1929.53
Dld	5615.56	5553.9	3715.29	3785.96	1791.8	2185.6	9090.87	7577.25	4775.54	5286.67	4163.41	4318.54
Try5	73.7791	54.5745	169.962	163.244	384.928	8961.38	77.7523	61.6555	14.7013	22.6761	99.5938	93.7348
Ints4	557.324	579.844	1073.48	1002.22	384.031	379.626	372.949	134.777	424.625	412.06	470.8	460.083
Espl1	1251.94	1154.08	1285.72	1066.7	4546.8	4297.41	2000.42	1693.18	500.818	517.152	705.218	667.962
Pycr1	3822.46	3578.53	3958.89	4716.36	626.645	2425.84	6536.11	5751.69	5411.4	4814.93	4141.36	4331.41
Srp68	2044.01	1956.39	1525.26	1550.61	8474.17	7401.75	1600.27	1986.77	1311.08	1478.58	1319.9	1367.16
Prc1	519.092	436.598	626.534	718.892	68.9311	177.972	0	0	183.269	179.631	165.079	160.58
Glud1	5963.6	6090.43	4475.85	4631.17	4273.36	4687.17	15190.6	14416.7	5417.11	6022.22	5392.47	5336.44
Cltc	2757.56	2372.11	2002.93	1968.02	1035.98	927.718	2605.01	2883.37	2585.45	2604.73	2053.5	2306.44
Hspa9	37096.5	40830.6	27704.3	29801.9	5798.69	7713.5	86712.4	80765.5	33320.2	36612.7	28136.4	29359
Pc	17544.1	17286	11850.3	12478.5	13087.5	30714.2	11073.4	12013.6	12276.7	13595.6	11339.9	12208.4
Prss2	48710.7	46555.7	37070.4	39238.3	13841	17787.2	63477.6	60558.6	40804.3	43472.1	41589	45238.4
Hspa1b	989.073	783.89	744.271	688.908	418.096	901.905	1840.27	2728.08	1095.42	950.16	718.929	756.134
Rpl7	999.662	1485.32	1282.7	1493.95	83.8622	305.459	1676.16	1611.98	2042.51	1291.03	1522.15	1937.74
Rpl10a_1	3277.36	2953.93	2715.75	2708.9	1027.63	1480.87	3810.18	3528.43	3070.59	3108.15	2967.95	2777.32
Edc4	20262.4	18501.7	22087.8	20492.3	1699.53	1509.55	20598.5	16451.2	26440	28271.9	31908.8	32218.5
Bloc1s5	2258.37	2371.62	1810.72	1936.93	2922.61	14930.3	812.321	699.106	1628.18	1734	2195.71	2514.76
Dnajc3	4934.83	5021.8	4474.25	4492.52	1458.36	1944.74	9022.27	6883.28	5182.91	4906.76	4030.21	4268.16
Dbi	1917.33	1970.94	1960.08	2206.08	989.422	861.43	1616	1417.05	2466.95	2747.94	3614.61	3652.99
Tkt	2233.04	2542.14	2060.17	2320.26	381.122	1757.22	3319.93	3151.42	3176.68	2607.4	2407.78	2739.64
Rpl10a	7544.82	7392.03	5561.44	5825.35	1382.57	3038.74	7678.7	9302.91	7486.53	7768.17	6458.49	6685.51
Mif	1654.52	1507.84	1523.52	1175.07	533.489	439.253	2195.57	2252.74	1309.07	1758.57	1355.25	1341.31
Aco2	6922.76	7051.92	6389.73	6462.44	600.601	1427.83	8622.14	7680.89	7555.92	7750.64	7945.79	8172.29
Klk1b11	35207.7	33687.5	27768.1	26838.9	2850.54	3119.17	31778	30692.6	37181.4	40019.9	39256.9	40086.8
P4hb	85636.9	83604.4	59952.2	62847.3	10347.7	10534.4	97279.8	88291	85262.7	90509.5	68650.5	73186.4
Ogdh	5609.21	8771.72	5995.03	7397.94	333.698	2522.04	23521.6	25479.6	8503.34	6086.71	5544.39	7153.15
Actbl2	7222.71	7115.07	4760.74	4850.91	4979.55	6297.02	10231.7	10685.3	6573.43	6842.47	5812.73	6000.01
Rpl31	1790.92	2530.73	2493.29	2710.4	566.274	1734.67	2762.53	3230.1	2980.92	2800.07	2280.05	2678.56
Rps2	6153.8	6086.24	5174.88	5134.95	2675.12	4874.01	8492.88	7974.05	5414.03	5803.61	5435.49	5876.99
Echs1	4448.41	4465.45	4132.54	4058.64	1536.63	3240.47	5933.08	5179.41	4237.84	4356.44	4474.72	4546.69
Ctrb1	110835	107171	86848.5	88411.7	78964.5	76027.2	70970.9	66953.5	80266	88567.5	83798.6	83268.6
Fkbp2	1797.96	1890.06	1562.23	1608.04	668.25	1494.43	1256.2	2899.32	2177.29	2199.87	1890.37	2080.41
Rpl22l1	2667.17	2292.47	2140.12	2074.44	2351.81	489.935	4283.37	3218.66	3145.61	2943.39	2211.81	2250.97
Arpp21	1101.27	797.173	603.824	690.025	3170.3	2854.02	115.894	818.69	784.763	770.148	701.378	785.096
Ppib	14381.2	13630.7	12185.5	12447.3	12094.1	15897.9	13862.9	13265.3	10944.9	11284.5	11129.5	11894.4
Calr	9663.69	9335.52	7058.1	6855.27	10231.2	10334.2	9211.5	10405.1	10160.1	10355.2	10204.8	10283.3
Rps2_1	824.382	838.034	806.184	790.169	394.938	682.567	680.681	665.157	480.625	510.984	500.201	514.177
Cbs	7872.72	7772.1	7486	7648.33	4351.64	7725.63	10587.1	9783.33	7931.84	8000.99	7369.8	7843.88
Ppia	29197.2	28933.7	21223.4	20662.9	10336.9	13738.1	29141.5	26661.5	25222.3	28052.4	23524.8	24339.7
Grhpr	2757.17	2888.21	2104.82	2293.86	2714.66	3483.5	4646.43	3867.04	2694.6	2875.38	2809.38	3043.55
Tubb4b	5764.5	5356.89	5848.66	5237.31	979.937	894.001	6116.03	4728.87	6258.63	6550.03	5792.17	5996.45
Rpl13	8313	7135.02	6143.49	6294.31	1983.38	2529.8	10832.8	9563.87	7091.87	7088.44	5492.54	6160.17
Rpl11	2765.09	3199.78	3288.9	3375.7	3000.86	3479.76	3213.48	3160.44	3481.54	3207.4	4058.19	4272.31
Rps8	5967.57	5332.31	4697.06	5203.66	96802.6	90435.2	6943.47	6741.03	4130.99	4206.81	3866.02	4014.11
Pdia3	9912.69	9054.76	8411.71	8930.58	828.097	5272.63	8078.83	10967.3	12794.2	11941	10947.4	11344
Eef2	27657.8	26919	18957.7	19244.6	16760.4	17834.7	21179.6	20866.5	15201.7	17037.9	15052.1	15496.1
Rpl5	3278.01	3348.04	2563	2834.28	5289.31	8502.08	3500.79	3314.49	2563.71	2542.92	2496.4	2601.79
Hspd1	12806.6	12990.9	11615.2	12045.8	2446.2	1724.67	28902.6	26793	9689.45	9626.76	10194.7	11057.1
Sod1	18640.1	17505.5	14977.2	15291.4	7071.82	10808.6	15947.5	16810.4	17151.7	17908.2	17460.1	17893
Rab14	1251.12	1185.17	886.705	890.877	57.4348	1015.65	1543.31	1901	1245.35	1258.02	1322.99	1501.39
Rps25	4136.54	4193.66	3380.34	3542.8	3909.98	5856.68	3575.7	3276.32	3361.99	3574.93	3711.04	3961.66
Ctsd	2778.17	2623.72	2114.07	2407.36	8514.21	5937.52	11454	10875.4	4305	4222.8	4124.61	4123.55
Q8C5B4	57307.9	56026.6	45567.5	47607.2	23618.6	22196.2	31519.8	32163.2	28046.5	28835.4	28108.5	28609.1
Amy2	234521	229278	186476	194823	96654.5	90833.4	128988	131621	114774	118003	115028	117077
H3-5	3671.96	3532.64	3272.94	3285.21	2385.86	2299.04	2493.91	2631.54	2455.41	2695.56	2839.72	2699.24
Got2	2037.8	1808.32	1866.5	1902.41	3347.4	2834.53	795.129	1729.04	1888.96	1989.55	2026.73	2017.19
Fau	7296.81	6784.35	5474.81	4984.6	17108.3	14139.7	7345.27	6460.78	5401.54	5875.94	5418.81	4994.29
Azin1	6241.95	7051.39	4609.12	4714.28	1973.82	4231.01	6087.54	9134.98	5803.62	5729.48	5383.81	5476.11
Ldhc	1574.46	1371.6	1145.44	1126.1	1310.1	1160.92	141.625	1142.86	1388.49	1407.3	707.75	599.159
Rpl6	7306.16	11088.2	8420.96	10087	1599.27	7587.85	17219.3	16732.4	11664.8	7720.39	8095.47	9102.18
Rpl35	729.339	1629.68	2544.67	2372.34	0	121.171	2283.93	2065.89	2517.17	1768.23	2909.15	2689.9
Spin2f	3673.17	3715.43	3106.82	3097.19	162.172	205.311	4148.37	2552.74	3690.59	3744.72	3303	3143.77
Rpl30	2381.09	2453.05	2013.42	2130.33	1527.87	1428.73	2824.1	2572.02	2104.11	2274.12	2149.97	2005.07
Rps14	1866.72	2999.88	2443.95	2508.53	896.092	2595.51	7123.42	6675.53	2573.22	1940.45	2240.62	2427
Pycr2	7396.19	7130.84	4903.41	5133.4	2636.57	2837.54	6756.54	7688.76	6258.47	6678.53	5233.38	5233.88
Uggt1	3673.88	2899.75	792.065	983.573	5150.18	5663.99	8162.32	9162.64	3131.61	3550.42	3611.67	3302.45
Rnase1	42129	37577.1	35273	38005.6	3837.94	13595	55502.5	50825.8	34723.8	34360.2	34944.3	38291.9
Cela3b	30885	27877	23602	24044.3	5448.07	7051.8	34792.8	31344.6	24802.1	25961.4	22935.2	22439.7
Hdlbp	33229	31952	20289.3	20329.1	29863.5	30742.5	41309.2	42826	30439.7	33335.4	25351	28394.2
Rplp2	4794.05	4589.19	3693.09	3594.98	5616.56	4951.07	11982.7	10911.3	4189.45	4395.42	4744.61	4873.37
Gstm2	721.504	626.545	797.134	764.799	101.056	135.407	582.364	519.888	720.201	757.892	921.611	994.659
Mms22l	7092.57	7117.27	5724.29	6274.72	4085.54	8041.45	21746.4	19888.1	6847.34	6699.4	5581.17	6388.71
Eif5a	469.753	541.694	840.323	1012.06	14.4385	701.322	719.337	602.023	1081.96	1031.53	1191.47	1435.79
Acat1	15228.4	14723.1	11194.6	9738.94	5236.18	6116	15779.9	14399.8	12903.1	13914.2	10492.8	10184.9
Krt31	2824.3	3105.96	4014.7	3659.37	422.968	3480.49	1357.18	1200.29	1025.95	1268.09	1811.57	2081.62
Rps3a	4394.53	4559.26	5541.2	5724.17	1191.32	6915.65	5884.97	6831.09	5734.13	4904.48	6363.79	7098.83
Mthfd1	2162.37	2399.05	2004.77	1844.15	1743.87	3102.23	2649.15	2554.94	2500.14	2693.65	2313.72	2164.78
Rplp0	5411.7	5371.35	4540.77	4827.64	6612.97	7356.81	5907.28	5699.88	4061.54	4280.97	4760.43	4841.49
Lap3	1146.1	1254.21	1034.23	1210.84	291.939	437.602	692.463	1129.05	1295.04	1139.73	1402.5	1546.16
Eprs	724.958	871.799	1307.74	1388.69	0	419.257	1457.77	2081.44	1329.88	1174.64	1406.96	1615.21
Srrm1	9009.64	11958.9	11538.6	12116.8	0	6336.06	60152.5	54689.9	13520.2	11774.4	10989.6	12840.9
Rpl19	2287.7	3080.22	2654.29	3072.51	378.577	1559.26	3451.51	3468.54	2964	2304.6	2444.3	2878.28
Ywhaq	987.409	1056.29	1026.53	990.484	24.278	141.776	765.106	1140.76	1004.57	1004.71	955.049	990.797
Clpx	15843.4	17565.9	13045.4	14558.3	1890.77	35459.8	8270.61	8394.9	6594.27	6151.18	6229.66	6620.14
Tpt1	5049.64	5006.86	4382.64	4558.2	2133.06	1912.14	3807.24	3466.72	5102.44	5066.89	5865.7	5569.81
Acadl	4877.19	4707.02	3972.34	3790.34	6369.97	6398.05	17496.7	16573.8	5060.16	4927.47	4507.3	4637.46
Rpl7_1	3195.83	3348.83	2734.01	2761.18	1828.52	2767.41	5715.07	5956.26	2583.64	2684.09	2793.87	2841.63
Zc3hav1l	3495.34	5188.58	3306.18	3259.37	263.142	4029.6	8669.26	6122.73	4232.09	4098.43	3249.13	3475.86
Pabpc4l	1481.46	1497.19	1299.85	1179.87	1441.35	1278.4	997.459	1140.64	1266.35	1388.62	1219.23	1464.84
Rps17	2076.18	2295.23	2286.06	2297.18	963.202	2551.45	2159.79	1407.29	2947.8	2825.46	3645.61	3660.47
Hist2h2aa1	19979.5	18478.1	16823.1	16858.4	252.617	197.554	19337.4	14462.9	11390.1	12530	14671.4	16958.3
Eif4a3l1	713.136	701.173	633.613	690.17	507.448	457.602	800.304	666.508	457.071	434.449	379.57	380.717
Rpl23	1085.07	1306.31	1337.05	1492.42	0	1224.43	2499.32	2774.01	2179.05	1748.3	1413.81	1798
Etfb	5550.62	5749.98	5522.15	5732.69	6908.52	5300.11	6020.2	6324.87	4661.62	5115.55	4871.16	5101.91
Rpl10	2366.96	2229.2	2512.16	2674.69	112.868	4627.93	5367.25	4330.18	2979.68	2796.3	2601.21	2905.38
Anxa5	979.885	930.412	1130.4	981.839	111.256	102.638	555.294	470.979	1239.61	1243.46	1161.42	1329.18
Ptms	450.937	880.69	1202.92	1373.49	12.208	745.867	902.05	826.461	1053.89	1128.47	1264.68	1563.38
Taldo1	1849.62	2658.36	2397.64	2211.29	1205.83	1696.82	2809.12	2323.78	2012.83	1953.73	2408.48	2312
Rpl13a	1448.94	1523.9	1469.59	1652.53	1169.7	1586.29	1802.43	1560.95	1032.67	1110.61	1176.31	1207.2
Ero1b	6188.97	6385.15	4688.63	5083.9	1614.9	3089.76	4435.4	5412.26	5767.38	6001.13	5471.48	5524.05
Spta1	6022.84	5677.57	5303.17	5554.23	1407.82	818.09	5761.95	4786.39	4807.06	5348.12	4894.23	5163.43
Reep5	942.317	2020.68	1904.02	2297.52	0	2334.37	2377.44	2608.9	2556.44	3220.04	2435.45	2808.16
Idh2	12799.2	12296.5	10802	10853.1	23591.8	24732.7	13495	12885.4	11364.3	11983.1	11415.3	11934.7
Rpl27	2984.18	3379.52	2694.05	2822.76	863.053	1298.44	3679.2	2163.79	2667.69	2980.33	2794.94	2905.99
Rnh1	6558.99	6132.77	8079.1	8514.83	2848.93	3742.89	4227.28	3737	3212.58	3371.4	6028.16	5802.67
Map3k20	4450.72	3973.24	5717.77	5812.17	1049.46	2979.1	2695.1	1442.74	1994.68	2261.19	3237.97	3492.5
Hist1h2bj	8866.36	11680.9	7100.12	7056.82	9230.92	13243.9	26576.4	22184.8	9158.05	8929.17	8362.36	9406.4
Msra	1948.03	1832.09	1483.89	1489.54	2069.43	1625.65	461.766	913.935	1664.84	1583.88	1927.79	2017.27
Rpl22	1581.13	1769.86	1978.99	2115.91	4737.25	6492.05	2368.26	1823.75	2015.78	1575.21	1985.62	2095.75
Gm49948	1170.74	1247.23	1060.93	1021.82	1801.03	8702.4	1367.77	1256.7	945.318	1035.1	1058.74	1075.54
Krt90	2563.05	2556.27	2499.94	2484.54	6480.1	7903.68	3543.13	3697.12	2235	2189.8	2211.36	2411.03
Eci1	545.814	540.568	497.354	495.969	944.847	1118.58	460.733	592.782	1004.5	1095.26	1131.9	1111.18
Sycn	5031.91	5196.45	5492.82	5287.06	570.087	3303.99	6882.76	6349.51	5030.61	4474.15	4546.28	4905.22
Hnrnpk	747.631	709.584	958.783	781.852	99.0336	89.3755	273.834	305.692	1178.84	1184.04	1383.09	1205.31
Rpl27a	3829.2	3345.48	3782.84	3285.97	2186.67	2317.51	2517	3166.21	2449.77	2588.53	2762.19	2678.99
Isca2	74.1501	68.6088	96.5926	83.3047	6623.56	1748.59	295.218	89.0168	62.5073	88.5047	115.005	68.1869
Ran	1769.25	4037.78	2974.34	3168.03	0	4845.91	4489.74	6439.53	4232.16	4152.5	3303.06	3459.43
Rpl14	3321.39	3725.92	3824.55	3825.81	455.299	2540.56	4857.91	4909.69	3486.38	3145.98	2959.05	3337.15
Hibch	3248.58	5757.54	6605.19	7323.18	0	4909.93	11319.6	11113.8	7611.58	3858.05	5764.66	6422.04
Sec31a	77766.7	72297.9	35442.1	37192.7	11843.5	10596.5	70757.5	59479.7	50308.2	53109.7	32903.6	34649.1
Atp5f1b	10914.6	10982.2	8839.39	8648.18	5148.69	5208.49	16749.9	16191.9	7713.06	8469.51	7768.65	7778.53
Rpl29	1405.83	2615.01	2586.99	2894.66	0	1014.06	3570.56	3205.6	2380.86	1634.58	2269.17	2410.8
Rab8b	4642.31	4697.99	3794.63	3695.12	4530.17	4716.06	6321.32	5322.46	2592.07	2732.99	3023.23	2958.87
Rab1A	588.31	526.931	576.197	553.552	116.844	128.278	663.187	384.117	425.579	463.774	539.797	537.028
Adk	3177.87	3347.74	2346.78	2350.88	421.536	1069.54	2418.81	2321.01	2784.23	2914.92	2234.13	2524.08
Psmd2	1113.02	1553.08	1909.47	1976.54	27.4194	1208.04	1826.24	1915.43	1669.07	1065.29	1860.44	1981.07
Ctrl	29494.1	32848.4	31370.2	31572.4	5226.95	8850.75	14251	12384.4	12099.4	12192.9	12807.8	13944.9
Rpl3	978.299	1699.83	1988.18	2318.93	0	2250.22	2994.17	2502.13	2142.01	1633.32	1884.55	2007.63
Ywhah	3964.15	3516.18	2847.67	3134.97	4012.36	4141.46	7567.96	8071.69	3894.61	3802	2930.57	2945.23
Cs	885.054	879.404	1168.05	1192.29	0	2022.13	1587.98	1430.21	1425.58	1200.4	1321.93	1497.63
Eftud2	4473.06	4495.91	4342.66	4604.82	4074.1	4741.46	12237.3	11364.9	3497.03	3812.45	4374.61	4587.98
Pgk2	3773.41	3704.91	2507.53	2642.38	719.75	670.092	1556.17	2238.94	3774.54	3921.28	3100.56	2909.91
Anks1a	5847.39	5365.13	4828.64	4276.51	1548	1461.31	5495.82	4208.01	4139.55	4273.61	4524.04	4445.21
Trap1	10385.7	9748.71	5702.62	5560.95	2310.14	3724.43	11860.6	11893.1	6826.1	7009.99	5258.83	4942.96
Sec61g	1483.72	2485.23	2354.97	2696.44	0	1927.26	3229.32	3462.2	2444.01	1711.58	2072.43	2297.22
Lrrc59	3799.58	4029.2	3835.91	3530.94	4628.48	5390	4582.71	4176.47	3939.02	4228.19	5048.41	5491.86
Prdx4	6447.95	6224.37	5423.27	5800.62	3421.06	4121.85	6221.73	4932.06	5826.68	6139.22	5685.56	5803.47
Pccb	5032.39	4942	3867	3882.44	5511.72	5696.62	7892.65	7737.34	4674.41	4729.48	4556.8	4483.95
Krt10	5284.7	4746.64	6068.68	6954.74	13461	14093.4	3008.41	4262.5	5018.08	4633.07	10292.6	10426.3
Arf4	2987.12	3261.08	1944.64	2547.84	4006.68	7075.93	1965.48	2943.68	2795.55	2873.78	2892.84	2942.92
Cela2a	36420.7	36456.5	27452.7	29360.2	10026.5	12974.3	19661.1	19442.7	16189.8	17147	17491	17256.3
Pgls	974.635	904.963	915.23	1017.45	769.523	663.569	653.582	74.7497	807.458	1050.38	814.099	891.272
Gfm1	1346.95	1217	1941.75	1836.41	622.211	498.711	442.421	125.274	1036.18	975.28	1379.45	1378.12
Sec61b	1206.72	3262.77	2485.54	2896.91	0	3927.79	5141.38	7077.34	2158.83	2130.11	1489.66	2131.91
Hspe1	7627.3	6363.47	5571.94	5643.67	5183.17	6305.01	7341.16	6562.49	6251.48	6320.39	5935.74	6533.75
Tuba3b	1460.33	1372.92	1562.84	1386.18	313.548	62.4612	0	0	1640.54	1715.85	1555.46	1402.51
Actn1	1959.83	1866.03	2004.22	1967.55	838.252	1125.66	1185.95	1018.19	2971.72	2765.43	2496.3	2436.72
Rpl9	5194.82	5225.44	4002.43	4135.07	4186.06	4459.89	9768.48	9838.59	4038.03	4208.73	4073.17	4049.53
Asns	2900.91	2934.89	2586.23	2363.24	1597.57	1804.69	2432.83	2076.41	2592.75	2737.09	2899.61	2933.45
Gstm1	10386.9	11075.1	10083.1	10124.1	8410.6	27161.6	10308.2	10860.1	9495.88	9160.51	9316.75	10309.3
Vrk3	152.291	117.887	90.1599	107.742	1801.93	1549.05	389.787	253.063	97.3658	112.02	109.511	100.439
Anxa6	3185.11	3028.44	2504.9	2645.28	2977.71	3479.93	5026.39	4027.59	2834.34	2938.49	2779.53	2788.6
Rpl34	935.422	2942.49	2516.77	2933.64	0	4185.93	2112.59	3960.91	2537.75	1914.6	2293.16	2429.36
Pabpc6	1436.73	1497.97	1028.13	1166.23	1624.58	3441.88	1584.14	2133.23	1964.72	1991.49	1825.38	1720.57
Rpl7a	9232.57	8926.5	8276.36	8492.67	13388.4	15224.1	12931	12363	8371.2	7827.51	6564.7	6769.25
Aldh9a1	861.063	769.596	1012.84	882.272	1260.37	227.492	206.373	165.706	709.339	792.9	902.105	953.012
Cnpy2	3107.29	2914.73	2642.79	2562.21	1987.83	2854.14	2800.49	2528.75	2894.17	3140.45	2839.86	2848.85
Psat1	16888.7	11335.8	15907.5	14627.9	1161.51	1709.49	7575.78	1032.98	5277.39	4645.75	4390.17	4603.92
Rpl4	1210.83	920.282	1288.58	1398.06	850.55	1861.87	899.546	925.229	1025.98	997.442	1291.14	1367.68
Gm20390	24365.5	23537.5	21892.2	22138.6	4419.37	4277.66	14295.1	12990.4	20716	19375	23010.3	22428.9
Suclg1	38564.1	38491.7	32451.3	32172.4	12256.7	6017.79	28883.8	26720	28791.9	31888.6	29619.8	29141.5
Dnase1	2672.97	5179.09	5638.77	6491.33	0	22128	7586.51	7432.2	5257.2	3859.09	4650.07	5011
Pebp1	2398.99	2323.75	2656.72	2469.15	2779.23	3782.64	3896.87	3657.07	2769.29	2332.1	2636.1	2789.6
Siglec1	1178.76	2334.61	2436.93	3034.3	0	2407.02	2727.38	3232.31	1605.82	925.757	1564.73	1746.86
Dnah7b	1107.62	1124.54	976.423	1096.79	1926.32	17176.3	2213.6	2025.05	909.445	928.581	1063.07	970.209
Cul7	3626.99	4122.93	1797.01	2277.02	1291.92	481.204	289.433	327.455	3001.07	3200.73	1703.09	1642.53
Rpl8	3793.2	3403.54	2773.33	3007.29	1233.64	2910.73	6258.46	5404.56	2522.66	2564.46	2461.51	2390.17
Cfap45	517.45	1028.1	1257.09	1385.24	0	794.288	704.963	660.411	834.278	352.314	1120.26	1201.02
Hnrnpd	365.354	343.799	345.893	348.412	91.6428	9.82453	13.4408	454.355	598.419	595.239	630.193	615.517
Cpb1	66536.9	59015.5	47040.6	48802.4	11988.3	9711.16	51001.9	43089.3	38330.1	40852.9	39168	40540.7
Reg1	10781.3	11190	7066.45	8420.56	1127.93	812.621	8226.05	7850.13	5818.22	6334.39	4934.21	5446.94
Uba1	2610.7	2730.3	1946.86	1939.66	2798.74	2837.16	2912.77	2777.35	2130.96	2359.49	1679.6	1823.46
Nfs1	581.758	666.301	347.601	313.991	26.2636	29.7717	31.7327	417.847	507.979	662.659	489.751	510.086
Ncl	506.854	581.354	697.381	625.516	1495.5	907.776	549.081	214.071	707.284	769.349	908.722	853.271
Suclg2	171.22	86.4474	303.873	219.878	8.63603	10.9651	18.2393	55.5129	27.8678	27.8959	78.8539	66.5987
Rps11	4041.39	3934.3	3462.18	3623.76	2542.51	6370.03	5043.49	4882.26	3989.05	3996.33	3767.21	3961.97
Myo5b	4019.35	3590.49	4257.91	4253.04	2279.18	2455.84	4171.3	3206.69	3176.01	3197.09	4587.38	4318.47
Hoxd12	16085.6	13847.1	8184.6	7891.82	2101	1554.81	12194.7	10427.8	9860.29	10746.2	4959.3	4919.36
Pnlip	37513	34907.2	24347.3	25194	4978.64	4690.01	25681.6	24044.2	21000.5	21969.9	19474.9	19608.6
Sardh	8326.31	8090.28	4379.12	4699.7	1930.41	1849.56	5927.45	4701.2	7598.99	7807.54	3540.39	3355.1
Snd1_1	11923.8	11495.3	8884.47	9163.85	3111.85	3336.29	11708.4	11440.7	7483.24	7897.76	6988.91	6904.06
Gstp1	18591.8	18751	16274.3	16446.2	12572.1	12952	16072.6	14811.3	14357.6	16062.4	20235.5	20964.4
Rnf214	14146.3	12706.9	11089.3	11188.4	3510.35	5285.57	10898.5	10686.5	10392.6	10704.9	9043.65	9799.29
Fkbp1a	809.709	793.853	731.082	675.118	428.402	209.001	336.51	475.077	907.499	970.87	877.356	778.849
Pdia4	11420	11355.7	11023.2	11328.8	1410.05	1473.74	5375.36	6858.16	8091.61	8980.79	9141.42	9427.9
Aldh1l2	6389.08	6363.21	5018.96	5075.31	14475.9	13752	6876.79	7750.13	6505.06	6851.11	6071.76	6011.43
Rpl39	3982.24	3793.05	2831.01	2769.58	554.348	1119.16	668.229	623	2443.26	2484.71	2172.17	2197.6
Klk1	18731.2	17949.7	14930.6	13851.1	6084.71	5679.98	19424.6	18647.2	12822.1	13608	10585.4	10249.2
Krt75	253.865	251.342	310.726	360.536	584.31	661.189	575	490.953	244.71	238.842	232.834	261.838
Ahcy	5853.72	5493.98	4672.86	4785.04	3221.97	3695.18	3424.19	4508.61	5448.04	5311.63	5466.9	5944.74
Eif2s3y	13620.4	11729.3	10824.7	10407.2	981.125	1151.84	6189.98	6147.21	8440.9	8035.43	8251.86	8180.06
Rpl15	1735.51	2166.17	2463.25	2827.39	254.665	2660.27	2847.19	2777.34	1981.07	1622.36	1834.88	1937.68
Rps6	4928.11	4182.14	4285.8	4315.21	5216.32	5216.16	9268.31	8873.68	3891.89	3826.6	3960.01	4464.82
Cnbp	1227.64	951.548	1000.05	874.612	3019.87	2737.36	980.839	1056.65	1417.15	1322.88	1265.76	1304.5
Pgk1	1711.87	1572.69	1451.42	1535.65	1427.67	1045.75	1405.36	1098.47	1608.12	1751.63	1764.8	1797.12
Hsd17b13_1	2634.7	2505.18	2011.77	2010.43	5922.8	4181.08	6858.35	5687.38	2500.57	2583.79	2749.32	2735.62
Hsd17b13	1240.91	1179.91	947.515	946.883	2789.55	1969.23	3230.19	2678.67	1177.73	1216.93	1294.89	1288.44
Rpl38	1336.41	1321.21	1279.22	1004.88	679.491	400.293	1040.73	873.998	1035.82	1139.49	1144.81	1126.52
Arnt2	970.544	1013.75	937.558	1080.87	905.643	806.489	416.695	367.218	767.607	944.159	1489.82	1589.74
Vim	4701.25	4489.74	3916.48	4058.92	8445.85	13263.2	8119.57	8606.15	3625.34	3829.78	3740.84	3635.86
Prkcsh	1456.68	1356.37	1147.97	1215.91	3622.21	4195.27	2185.58	1452.29	1310.01	1295.75	1674.37	1728.45
Ywhae	2064.67	6111.94	4362.69	4936.07	223.471	6570.31	2423.72	7197.05	3843.8	2587.32	4337.22	4589.68
Rpl26	3023.67	3914.54	3877.88	4198.78	3722.04	6349.93	5017.28	4625.88	3985.06	4255.53	4038.44	4319.6
Pck2	26683.1	25173.5	18351.3	17794.1	2073.87	1897.68	15774.5	15109.3	13312.3	14010.5	11460.9	12019.5
Slc25a5	2234.66	2222.2	1980.35	1842.68	5823.89	2653.2	4107.52	2865.45	1617.08	1737.53	1857.96	1913.11
Pabpc4	2058.76	2058.31	1713.44	1608.81	2324.7	2529.13	3005.3	1966.71	1890.29	1938.26	2170.16	2123.06
Hba	59148.3	57386.2	50253.7	52162.9	33533.9	43594.2	47289	44682.4	47753.3	52346.4	58909.4	60328.6
Ivd	4580.67	5331.69	4337.29	4673.04	6479.46	6963.24	8572.9	8790.88	4859.32	4688.47	4632.4	4833.04
Pa2g4	1339.59	1560.59	1831.89	1949.27	1992.31	3080.38	1930.18	2635.3	1899.65	1443.28	2294.16	2350.73
Ywhaz	217.261	314.78	384.355	568.031	20.3375	240.362	61.0581	71.8833	624.683	504.1	646.18	828.896
Krt78	4937.21	4674.67	3527.89	3394.56	499.258	1520.63	5126.46	5418.77	2446.61	2650.49	2185.05	2075.71
Ptprd	14250.8	14893.5	10298.4	10940.9	20005.8	19538.4	27074.2	25848	9010.52	9530.85	7797.51	8163.62
Pdia2	68724.8	66691.3	53184.5	52135.7	39018.3	33736	36623.1	42057.4	47851.1	52948.8	51280.8	53990.1
Cth	3737.26	3602.37	2533.51	2778.39	3895.03	3226.7	3550.9	3838.53	3453.17	3751.36	2912.11	3053.7
Hsp90aa1	1886.33	1701.5	1231.66	1315.32	512.276	601.221	902.571	1065.06	1025.71	1045.89	827.589	903.636
Ddost	3584.83	3424.38	2700.77	2647.67	3587.4	3798.81	4771.33	4428.77	2504.68	2587.58	2372.47	2274.2
Ldha	1361.06	1235.26	1656.28	1682.52	1705.47	2491.95	1692.76	1463.9	1772.38	1769.24	1864.79	1930.09
Dnajb11	1085.15	942.056	1364.5	1382.78	489.451	885.402	314.617	808.969	901.935	910.18	1266.07	1371.17
C2cd3	766.553	809.557	505.6	627.056	448.173	702.779	811.571	432.412	696.353	736.998	688.398	751.913
Rpl23a	2886	2801.13	2611.48	2255.57	4076.08	5460.66	4683.05	3269.81	2523.04	2672.53	2510.17	2504.32
Prdx6	6253.38	10905.4	8193.55	10182.4	1409.54	7059.15	8163.91	5960.12	4327.05	5233.34	4376.58	4629.48
Tpi1	2995.1	3269.17	2890.26	3055.6	5106.67	4309.72	3776.17	3630.88	3672.98	3695.41	3767.72	3565.53
Cela1	34550.4	33660	25572.4	27447	3597.18	2926.21	15794.6	13631.4	10093.9	10999.2	9531.78	9794.45
Aldoa	3739.14	4733.68	3600.2	4419.07	24154.3	71910.3	15751.2	15826.7	4767.37	4433.83	4236.09	4813.87
Wars1	3062	2879.41	2831.03	2717.8	1982.6	1406.21	1932	2199.94	2768.46	2768.21	3013.43	2789.07
Hnrnpa2b1	2005.72	1991.63	1909.25	2105.47	3731.95	4966.38	1685.04	2524.96	2456.97	2652.59	2575.31	2628.81
Rpn1	5181.38	5389.9	3576.74	4065.86	10347.2	5888.25	6899.94	7157.22	4465.06	4521.46	3741.81	4122.24
Gckr	1908.83	4852.83	4450.29	4662.82	517.506	2674.26	438.028	3044.31	2552.09	1164.77	4533.42	4196.53
Fig4	4287.07	4140.1	7220.54	5797.82	36.2491	0	0	15312.4	3555.42	3739.17	5646.36	5707.58
Aldh7a1	5311.96	5001.08	4096.55	4046.55	1855.88	1802.95	4139.8	4180.54	3466.94	3623.28	3206.98	3400.45
Amy1	65311	64478.4	39128.4	41613.2	2962.53	2687.19	34039.1	32150.9	21880.1	23155.4	19677	21090.1
Rpl12	18835.5	18081.2	14241.6	15758.9	31016.1	36275.6	25810.2	23200.8	17692.9	18589.1	16991	17470.3
Dnpep	2472.38	2277.75	2186.91	2041.6	2454.33	1271.8	1751.33	1440.74	2340.98	2472.14	2687.64	2713.87
Aldh1a1	2676.39	3904.81	2839.77	2813.3	9603.16	10263.9	6466.31	7888.54	2999.11	2962.51	3013.22	3128.53
Rab10	696.098	642.162	676.147	510.902	238.96	161.603	397.38	267.331	485.399	549.259	614.818	612.39
Hspa8	6609.92	6170.25	4758.99	4915.62	3686.08	4124.77	4943.58	4898.58	4997.64	5410.29	5139.08	5146.18
Ufc1	588.46	559.725	449.784	411.446	21.0168	111.375	36.415	198.308	501.503	469.85	568.22	551.086
Cel	9553.52	9962.17	9511.12	10309.4	5043.24	5217.37	15200.8	16054.2	6470.72	5862.72	6052.49	6650.8
Cct8	345.197	326.001	298.372	310.187	528.998	89.2417	73.3805	159.404	407.414	472.506	373.098	309.763
Q61297	3672.54	3705.66	3155.93	3251.17	110.717	480.625	1842.29	1684.13	1537.9	1609.12	1607.22	1573.13
Try10	34642.8	34037.5	22810	23216.4	7143.72	3654.53	18858.2	20920.3	18252	18901.5	14048.4	15606.8
Hsd17b11	1209.39	1263.81	1415.2	1351.49	704.046	606.18	891.088	952.044	1011.83	936.241	1117.08	1097.55
Canx	19658.2	19379.9	18016.5	17356.5	3557.58	3742.62	10870	10503.4	12279.8	12372.5	12570.8	12272.4
Zg16	6848.83	6619.98	5482.45	5449.38	1378.63	1006.31	3328.17	3263.93	4127.97	4499.39	3915.18	4019.82
Etfa	7523.81	7531.9	5203.87	5393.57	1331.23	2557.59	4711.26	4660.45	3637.15	3987.44	3292.23	3377.13
Rps3	18592.9	17397	6474.4	6665.99	7111.22	5066.08	14334.9	13200.2	8161.59	8577.16	4854.6	5113.11
Rps16	4644.23	4435.29	3684.03	4022.78	6802.47	6095.79	6379.76	5712.53	4096.09	4250.04	4055.27	4115.41
Rps4x	12036.8	11457.9	8572.5	8939.32	543.366	17344.3	7278.95	10889.1	8239.48	8015.83	5964.27	6610
Clps	24065.3	24633.1	13815.3	13802.3	4035.95	2626.59	13721.5	12994.8	9656.76	10215.3	6273.02	6321.68
Hspa2	4931.53	4767.94	3088.48	3102.94	19629.6	16749.6	7487.58	5686.27	6422.49	6561.58	5047.45	5308.02
Srcap	3534.7	3596	2592.42	2213.16	7934.75	8465.96	14024.3	11263.9	2721.09	2954.56	2509.12	2488.66
Pcca	3266.89	3148.87	2300.19	2376.21	5698.86	4664.98	4530.78	4407.02	3179.93	3196.74	2362.55	2501.66
Slc25a3	1334.05	1077.17	1209.8	1375.5	3395.68	1178.35	2268.25	2502.2	1203.91	1192.4	1211.85	1259.45
Serpini2	9957.59	8794.38	11544.9	10787.8	14790.9	13506.1	9326.48	9639.92	11667.5	12269.3	14023.7	13567.7
Tubb2b	21877.5	20045	15001.3	15110.9	4652.32	4955.85	19296.8	19423.1	9640.51	10186.4	9290.75	9166.76
Pabpc1	3477.64	3290.06	2270.15	2316.92	3889.88	3851.25	3617.47	3520.87	2868.24	3230.91	2602.92	2624.98
Pnliprp1	33529.1	33265.3	22283.7	23584	21006	18002.3	37280.5	31623.3	21452.6	22676.8	18044.6	18619
Cpa1	32502.7	36418.9	29975.9	32539.1	11922.3	14315.2	30151.8	27236.8	23887	23434.5	22277.6	22301.3
Arcn1	1027.77	2046.23	1380.77	1524.26	643.144	3484.1	921.283	2057.65	1501.45	1149.07	1549.44	1634.07
Gm5771	41471.5	43132.5	26242.4	28160.3	53630.8	49926.7	76762.7	72477.1	29881	29812.5	22302.7	27500.7
Park7	1270.61	1225.44	763.513	746.056	811.612	7815.22	1326.42	1166.4	1306.49	1311.47	1338.58	1278.76
Maz	803.372	630.307	673.064	567.484	142.648	143.213	357.414	7.59762	934.2	1113.7	851.461	994.839
Rpl18	2741.56	2596.86	3063.75	2697.65	3766.73	2091.86	4716.55	3161.62	2048.31	2150.04	2542.65	2564.1
Cmpk1	5383.52	5183.76	4725.77	4424.13	9896.82	10147.7	12079.1	13063.6	4664.68	4815.79	4326.02	4113.89
Suclg2_1	18720.6	18834.2	14682.7	14533.1	31158.1	29571.6	39726.5	36483.5	15167.9	16177.5	14622.8	14183.6
Spink1	16779	17532.1	13941	13969.6	30377.3	29821.9	38169.5	36821.8	13943.5	14493.4	13336.1	12849.6
Krt4	1487.57	1480.34	1279.12	1213.38	3348.63	3448.56	2890.1	2535.32	1494.32	1521.88	1526.86	1636.62
Tymp	3368.58	3215.49	2598.86	2697.31	1625.87	1573.48	3009.48	3064.03	2331.63	2338.96	1980.08	2013.53
Parp6	4995.86	4757.97	3267.86	2492.22	0	0	0	0	4845.45	5061.26	3858.27	3338.71
Ins2	4241.72	3739.5	3052.42	2812.88	2861.12	2540.79	2862.53	3635.09	3217.33	3439.33	2909.46	2910.45
Arhgdia	18800.5	18179.9	8631.93	9264.09	550.912	119.244	3737.87	3385.08	4011.23	4258.13	2676.82	2683.72
Ighv2-5	7742.19	7913.65	6622.36	6408.42	13918.6	13523.3	18061.5	16083.7	6389.02	6970.25	6235.66	5836.53
Rps26	1551.2	1694.11	3215.53	3517.21	2130.97	2956.94	2503.52	2233.09	2156.57	1943.49	2881.74	2720.41
Rps5	11185.4	10128	10892.5	8995.63	4419.22	3575.6	5259.56	3062.23	9434.75	9152.9	11089.3	11019
Gatm	12628.1	12250.1	12457.9	13328.3	3884.91	7996.38	9367.84	10602.5	7936.66	7955.62	10906.6	11486.8
Rps10	1378.23	1122.95	1631.09	1472.92	25.7399	5.66585	0	514.529	947.421	951.336	1512.64	1532.64

## Sheet: Normalised_mean
	Control1	Control2	Control3	HFSC1	HFSC2	HFSC3
Gene
Manf	52918.9	45044.9	52726.4	10911.6	14793	18089.4
Eif5	1598.97	1366.55	1324.01	2052.07	2086.48	2146.33
Cacna1b	10940.9	9103.52	8703.37	4955.65	4162.59	5312.37
Ins1	1715.1	1373.3	1214.44	2652.18	3729.82	3455.59
Ccdc88c	45270.2	43022.4	88701.9	13828.3	17019.9	18853
Sh3gl3	9043.66	6491.72	49576	1780.96	1200.98	1082.1
Rps7	5147.93	5309.11	2992.03	8188.22	9960.8	9920.3
Relch	4676.83	4356.13	3351.17	8562.16	6463.41	6158.76
Rps13	1451.07	1426.84	2193.4	3055.05	2664.38	2595.85
Prdx1	7324.49	6518.25	5211.2	9679.83	8889.74	9976.13
Eef1b	6886.28	5985.2	5244.79	8655.8	8604.83	7812.59
Eif4a2	7732.37	9688.13	17728.7	6081.72	4552.64	3886.92
Pfn1	3835.27	2785	3876.76	2419.92	1623.17	1157.53
Rps20	10122.9	8377.44	5584.59	12998.2	12559.8	14524.8
Tubb5	1690.46	1799.01	1271.51	2462.42	2159.33	2391.58
Pah	1998.57	1051.48	1736.62	3225.44	3653.51	3228.15
Q8C1L7	6548.06	5457.76	4946.86	6849.91	7178.54	7615.9
Akr1b1	3105.74	2823.07	5361.24	1926.88	1782.75	2141.87
Prss3b	28990.7	23083.3	34918.4	21463.8	19359	19089.1
Sdf2l1	972.079	1084.3	1194.71	1868.27	1577.22	2151.05
Pkm	5421.35	4135.52	3676.95	7006.21	6550.92	5726.18
Pnliprp2	2513.78	2875.17	11112.3	1261.88	1002.74	1318.33
Gfus	5800.92	6590.14	42359.9	1535.4	1754.67	3071.67
Hnrnpa3	1882.05	1520.65	1024.93	3344.09	2610.63	3070.56
Gatd3	913.21	672.209	384.421	2412.12	1461.85	1022.41
Rps28	1545.3	1457.51	697.618	2765.31	2181.23	2079.55
Pgam1	1787.26	1527.74	1877.27	2350.14	2057.19	2122.77
Syncrip	209.966	288.243	238.843	317.205	453.682	634.09
Hsp90b1	38346.6	29848.7	25666.5	25913.4	14439.9	15414.3
Dmbt1	7340.56	5438.08	2479.27	15209.6	10910.3	9084.67
Srm	1531.78	1727.56	1417.82	1045.99	1055.36	1275.1
Eef1a1_1	4635.67	3676.04	2380.63	6015.24	5701.39	5340.82
Krt86	6034.56	4899.87	1865.16	14016.2	9352.96	7703.9
Hspa1l	2724.92	2122.9	1996.89	2776.36	4079.8	3826.97
Vcp	2740.67	2351.17	2049	2671.92	3233.23	3170.42
Rpsa	7176.84	6562.85	10236.8	12575.6	11140.5	9758.28
Hint1	4778.75	4469.4	3527.56	5316.54	5369.72	4964.84
Actb	17806.1	14741.9	6686.98	28768.2	26461.6	23781.8
Sars1	3286.95	2660.82	1722.82	4459.59	3923.73	3459.94
Gfap	4627.05	3483.7	2434.4	5470.31	5772.85	4664.68
Hsp90ab1	14840.5	8709.92	34775.7	7719.41	6971.71	6829.94
Hadh	1351.57	1679.1	1090.9	1764.44	1706.93	1970.17
Rrbp1	7358.95	5262.6	6122.99	12555.3	9615.5	6938.33
Hyou1	5884.21	5195.15	3585.92	8256.92	7042.33	6739.72
Rps19	8938.43	6254.94	4534.14	12117.6	9377.31	8451.53
Copg1	4052.64	3897.5	1254.65	7550.65	5838.98	5270.67
Aldh6a1	8482.7	7057.12	8168.06	13727.9	9839.82	8905.04
Rps12	4533.95	3486.98	2286.05	6018.15	4739.33	4969.37
Mmut	2460.11	1959.3	1305.57	3304.92	2714.51	2341.53
Rplp1	13473.5	12635.9	4889.83	15884.9	18369	19254.9
Rps15a	6124.01	5671.23	3648.47	6691.14	6649.16	8418.11
Eif4b	955.109	583.051	427.044	1294.08	1071.53	825.2
Eef1d	5529.55	6895.1	17389	4893.33	3972.28	4471.64
Dbt	2457.97	2286.81	1361.04	4933.58	3433.5	2742.24
Pcbp1	28516.5	19273	11724.3	39349.1	29890.1	25685.4
Rpl24	2553.11	2773.89	8833.64	2011.35	1875.2	1930.01
Atp5f1a	23196.5	23531.3	90421.4	18435	14091.9	16620.5
Reg2	1026.01	1243.22	749.209	1692.24	1515.98	2179.61
Rps12_1	5284.34	4359.8	3138.75	8424.38	5685.57	5120.25
Krt8	12111.7	12497.7	8114.75	30947.6	13104.8	15449.3
Nme1	1780.31	1819.66	2173.03	2989.65	2151.87	2393.49
Cpa2	6509.96	6857.11	3548.01	3433.79	3679.75	4014.1
Eef1a1	56295.8	46638	25589.7	55638	67894.9	66124.2
Stox2	2556.57	2430.14	524.457	3642.1	3317.65	4057.58
Aldh1l1	6717.01	6822.68	2124.65	9297.78	9194.7	8527.4
Tubb1	932.949	877.765	3950.36	634.039	652.386	675.158
Sord	1303.77	1191.19	689.845	2463.77	1727.05	1822.42
Gapdh	8945.66	6867.87	4781.2	9813.62	8715.39	8820.56
Erp27	14661.4	8553.33	6812.82	27827.7	18414.7	10243.4
Pdia6	8069.4	6219.63	4792.54	7688.88	8244.77	8079.51
Pdia6_1	13239.1	10204.2	7862.88	12614.8	13526.8	13255.6
Fkbp11	4511.9	4055.34	7791.81	3070.37	2434.14	2808.41
Mdfi	926.98	906.768	2703.05	418.233	806.86	858.742
Decr1	445.783	454.118	124.745	495.13	581.452	830.605
Eno1	1140.13	841.216	8990.03	554.855	625.124	695.302
D1Pas1	842.45	791.771	298.324	3038.04	894.878	928.001
Phtf2	2853.31	1866.43	811.979	4079.76	3202.71	2467.43
Rps27	2254.46	2991.82	1243.31	5152.09	3042.61	2783.36
Rack1	5828.29	5707.94	4524.53	10200.1	6221.97	6400.8
NARS1	7064.5	4277.19	1969.53	12792.7	7535.1	5468.57
Rps18-ps5	5988.13	5368.43	2247.21	6552.74	7034.5	8015.16
Gcat	7870.24	7786.58	1837.37	12867.6	9516.84	9653.41
Hspa5	45884.5	30673.1	6361.68	63496	55122.7	42345.5
Stk35	3443.83	3861.06	2899.5	14561.9	4145.75	4639.43
Eef1g	6552.74	5322.59	1657.05	8128.37	7296.55	6933.69
Phgdh	17537.8	12574.1	6700.47	21923.8	17423.3	15065.2
Krt18	5189.71	5542.09	14016.1	5822.57	3700.11	3481.26
Krt84	1204.62	1382.9	941.805	1483.22	1226.49	1727.73
Hdac4	16461	12375.5	1395.29	99084.8	15819.2	14834.1
Snd1	5809.69	4259.25	3023.26	7845.01	5731.15	4751.07
Ufm1	4299.29	4082.64	68918.8	1428.34	3023.62	3925.16
Hbb-bs	13895.4	13068.4	5588.33	19013.5	14313.4	15576.6
Gcg	951.21	1018.64	123.411	843.538	1744.81	1924.09
Mdh2	17871.8	13088.3	2814.56	25188.8	19234.4	16570.9
Gnmt	1581.16	949.197	457.071	2357.19	1591.41	1102.05
Lbx2	3655.45	2045.37	1246.55	3947.99	4722.32	2498.71
Hadha	1585.8	1328.87	1830.85	2422.55	1740.12	1735.47
Prdx2	3362.07	2791.75	1094.18	2641.5	4318.86	5016.83
Prdx5	885.531	992.516	932.798	1637.31	1029.19	1135.59
Tuba4a	2973.7	2357.07	2979.91	3287.12	3197.83	2961.26
Nucb2	1883.59	1535.97	4367.24	935.078	1708.21	1444.51
Mdh1	10932.7	8225.88	6469.69	13424.2	10839.8	8862.81
Krt15	3262.59	2459.01	2782.03	3066.15	1649.29	1446.74
Rars	7120.44	6682.29	153694	3302.83	4620.36	6514.3
Cdv3	1291.53	998.467	342.929	1072.01	1660.83	1444.64
Calm1	3674.85	2593.06	2468.32	3474.57	3775.79	3340.75
Bcat2	12639.7	9647.1	5356.77	17073	11986.7	10967.5
H4f16	7188.21	6841.27	2435	10696.4	7094.27	7447.28
Tmem214	102734	63429	28337.3	105445	99715.2	81299.3
Aldh1a7	1808.65	1316.75	2332.09	16604.6	2587.46	1970.21
Dld	5584.73	3750.63	1988.7	8334.06	5031.11	4240.97
Try5	64.1768	166.603	4673.16	69.7039	18.6887	96.6643
Ints4	568.584	1037.85	381.829	253.863	418.343	465.441
Espl1	1203.01	1176.21	4422.1	1846.8	508.985	686.59
Pycr1	3700.5	4337.63	1526.24	6143.9	5113.17	4236.39
Srp68	2000.2	1537.94	7937.96	1793.52	1394.83	1343.53
Prc1	477.845	672.713	123.451	0	181.45	162.83
Glud1	6027.02	4553.51	4480.26	14803.6	5719.66	5364.45
Cltc	2564.83	1985.48	981.848	2744.19	2595.09	2179.97
Hspa9	38963.5	28753.1	6756.09	83739	34966.4	28747.7
Pc	17415	12164.4	21900.9	11543.5	12936.1	11774.1
Prss2	47633.2	38154.3	15814.1	62018.1	42138.2	43413.7
Hspa1b	886.481	716.59	660	2284.18	1022.79	737.532
Rpl7	1242.49	1388.32	194.661	1644.07	1666.77	1729.95
Rpl10a_1	3115.64	2712.33	1254.25	3669.31	3089.37	2872.64
Edc4	19382.1	21290	1604.54	18524.8	27356	32063.6
Bloc1s5	2315	1873.83	8926.47	755.713	1681.09	2355.23
Dnajc3	4978.32	4483.39	1701.55	7952.77	5044.84	4149.18
Dbi	1944.13	2083.08	925.426	1516.52	2607.45	3633.8
Tkt	2387.59	2190.21	1069.17	3235.68	2892.04	2573.71
Rpl10a	7468.42	5693.39	2210.65	8490.81	7627.35	6572
Mif	1581.18	1349.29	486.371	2224.15	1533.82	1348.28
Aco2	6987.34	6426.08	1014.22	8151.52	7653.28	8059.04
Klk1b11	34447.6	27303.5	2984.86	31235.3	38600.6	39671.8
P4hb	84620.7	61399.7	10441	92785.4	87886.1	70918.5
Ogdh	7190.46	6696.49	1427.87	24500.6	7295.02	6348.77
Actbl2	7168.89	4805.82	5638.28	10458.5	6707.95	5906.37
Rpl31	2160.83	2601.85	1150.47	2996.31	2890.5	2479.31
Rps2	6120.02	5154.92	3774.56	8233.47	5608.82	5656.24
Echs1	4456.93	4095.59	2388.55	5556.25	4297.14	4510.7
Ctrb1	109003	87630.1	77495.9	68962.2	84416.7	83533.6
Fkbp2	1844.01	1585.13	1081.34	2077.76	2188.58	1985.39
Rpl22l1	2479.82	2107.28	1420.87	3751.01	3044.5	2231.39
Arpp21	949.22	646.924	3012.16	467.292	777.456	743.237
Ppib	14005.9	12316.4	13996	13564.1	11114.7	11512
Calr	9499.6	6956.69	10282.7	9808.28	10257.6	10244.1
Rps2_1	831.208	798.177	538.753	672.919	495.804	507.189
Cbs	7822.41	7567.17	6038.64	10185.2	7966.42	7606.84
Ppia	29065.4	20943.1	12037.5	27901.5	26637.3	23932.2
Grhpr	2822.69	2199.34	3099.08	4256.74	2784.99	2926.46
Tubb4b	5560.69	5542.99	936.969	5422.45	6404.33	5894.31
Rpl13	7724.01	6218.9	2256.59	10198.3	7090.15	5826.36
Rpl11	2982.44	3332.3	3240.31	3186.96	3344.47	4165.25
Rps8	5649.94	4950.36	93618.9	6842.25	4168.9	3940.07
Pdia3	9483.72	8671.15	3050.36	9523.05	12367.6	11145.7
Eef2	27288.4	19101.2	17297.6	21023	16119.8	15274.1
Rpl5	3313.02	2698.64	6895.69	3407.64	2553.31	2549.1
Hspd1	12898.7	11830.5	2085.44	27847.8	9658.1	10625.9
Sod1	18072.8	15134.3	8940.23	16379	17530	17676.5
Rab14	1218.14	888.791	536.544	1722.15	1251.69	1412.19
Rps25	4165.1	3461.57	4883.33	3426.01	3468.46	3836.35
Ctsd	2700.94	2260.71	7225.86	11164.7	4263.9	4124.08
Q8C5B4	56667.3	46587.3	22907.4	31841.5	28440.9	28358.8
Amy2	231899	190649	93743.9	130305	116389	116052
H3-5	3602.3	3279.07	2342.45	2562.73	2575.49	2769.48
Got2	1923.06	1884.46	3090.97	1262.09	1939.26	2021.96
Fau	7040.58	5229.71	15624	6903.02	5638.74	5206.55
Azin1	6646.67	4661.7	3102.42	7611.26	5766.55	5429.96
Ldhc	1473.03	1135.77	1235.51	642.243	1397.9	653.455
Rpl6	9197.19	9253.96	4593.56	16975.8	9692.6	8598.83
Rpl35	1179.51	2458.5	60.5853	2174.91	2142.7	2799.53
Spin2f	3694.3	3102.01	183.742	3350.55	3717.66	3223.39
Rpl30	2417.07	2071.87	1478.3	2698.06	2189.11	2077.52
Rps14	2433.3	2476.24	1745.8	6899.48	2256.84	2333.81
Pycr2	7263.52	5018.4	2737.05	7222.65	6468.5	5233.63
Uggt1	3286.81	887.819	5407.08	8662.48	3341.02	3457.06
Rnase1	39853.1	36639.3	8716.47	53164.1	34542	36618.1
Cela3b	29381	23823.1	6249.94	33068.7	25381.7	22687.4
Hdlbp	32590.5	20309.2	30303	42067.6	31887.6	26872.6
Rplp2	4691.62	3644.03	5283.81	11447	4292.43	4808.99
Gstm2	674.024	780.967	118.232	551.126	739.046	958.135
Mms22l	7104.92	5999.5	6063.5	20817.3	6773.37	5984.94
Eif5a	505.724	926.193	357.88	660.68	1056.75	1313.63
Acat1	14975.8	10466.8	5676.09	15089.8	13408.7	10338.8
Krt31	2965.13	3837.04	1951.73	1278.74	1147.02	1946.59
Rps3a	4476.89	5632.68	4053.48	6358.03	5319.3	6731.31
Mthfd1	2280.71	1924.46	2423.05	2602.05	2596.89	2239.25
Rplp0	5391.52	4684.21	6984.89	5803.58	4171.25	4800.96
Lap3	1200.15	1122.53	364.771	910.756	1217.38	1474.33
Eprs	798.378	1348.22	209.629	1769.61	1252.26	1511.08
Srrm1	10484.3	11827.7	3168.03	57421.2	12647.3	11915.2
Rpl19	2683.96	2863.4	968.919	3460.03	2634.3	2661.29
Ywhaq	1021.85	1008.51	83.0269	952.933	1004.64	972.923
Clpx	16704.6	13801.8	18675.3	8332.76	6372.73	6424.9
Tpt1	5028.25	4470.42	2022.6	3636.98	5084.67	5717.76
Acadl	4792.1	3881.34	6384.01	17035.3	4993.81	4572.38
Rpl7_1	3272.33	2747.6	2297.97	5835.66	2633.87	2817.75
Zc3hav1l	4341.96	3282.77	2146.37	7395.99	4165.26	3362.5
Pabpc4l	1489.32	1239.86	1359.88	1069.05	1327.48	1342.03
Rps17	2185.71	2291.62	1757.33	1783.54	2886.63	3653.04
Hist2h2aa1	19228.8	16840.7	225.086	16900.2	11960.1	15814.9
Eif4a3l1	707.154	661.892	482.525	733.406	445.76	380.143
Rpl23	1195.69	1414.73	612.214	2636.67	1963.68	1605.91
Etfb	5650.3	5627.42	6104.32	6172.54	4888.59	4986.53
Rpl10	2298.08	2593.42	2370.4	4848.72	2887.99	2753.3
Anxa5	955.149	1056.12	106.947	513.137	1241.53	1245.3
Ptms	665.813	1288.21	379.038	864.255	1091.18	1414.03
Taldo1	2253.99	2304.47	1451.33	2566.45	1983.28	2360.24
Rpl13a	1486.42	1561.06	1377.99	1681.69	1071.64	1191.75
Ero1b	6287.06	4886.27	2352.33	4923.83	5884.25	5497.77
Spta1	5850.2	5428.7	1112.96	5274.17	5077.59	5028.83
Reep5	1481.5	2100.77	1167.18	2493.17	2888.24	2621.8
Idh2	12547.9	10827.5	24162.3	13190.2	11673.7	11675
Rpl27	3181.85	2758.41	1080.75	2921.5	2824.01	2850.47
Rnh1	6345.88	8296.96	3295.91	3982.14	3291.99	5915.41
Map3k20	4211.98	5764.97	2014.28	2068.92	2127.94	3365.23
Hist1h2bj	10273.6	7078.47	11237.4	24380.6	9043.61	8884.38
Msra	1890.06	1486.71	1847.54	687.851	1624.36	1972.53
Rpl22	1675.5	2047.45	5614.65	2096	1795.5	2040.69
Gm49948	1208.98	1041.37	5251.72	1312.24	990.209	1067.14
Krt90	2559.66	2492.24	7191.89	3620.13	2212.4	2311.2
Eci1	543.191	496.661	1031.71	526.758	1049.88	1121.54
Sycn	5114.18	5389.94	1937.04	6616.13	4752.38	4725.75
Hnrnpk	728.607	870.318	94.2046	289.763	1181.44	1294.2
Rpl27a	3587.34	3534.4	2252.09	2841.6	2519.15	2720.59
Isca2	71.3795	89.9486	4186.07	192.118	75.506	91.5961
Ran	2903.51	3071.18	2422.95	5464.63	4192.33	3381.24
Rpl14	3523.65	3825.18	1497.93	4883.8	3316.18	3148.1
Hibch	4503.06	6964.18	2454.96	11216.7	5734.81	6093.35
Sec31a	75032.3	36317.4	11220	65118.6	51708.9	33776.3
Atp5f1b	10948.4	8743.78	5178.59	16470.9	8091.28	7773.59
Rpl29	2010.42	2740.82	507.031	3388.08	2007.72	2339.98
Rab8b	4670.15	3744.88	4623.12	5821.89	2662.53	2991.05
Rab1A	557.62	564.875	122.561	523.652	444.677	538.412
Adk	3262.81	2348.83	745.536	2369.91	2849.58	2379.1
Psmd2	1333.05	1943.01	617.731	1870.84	1367.18	1920.75
Ctrl	31171.2	31471.3	7038.85	13317.7	12146.2	13376.4
Rpl3	1339.06	2153.55	1125.11	2748.15	1887.67	1946.09
Ywhah	3740.16	2991.32	4076.91	7819.83	3848.3	2937.9
Cs	882.229	1180.17	1011.06	1509.09	1312.99	1409.78
Eftud2	4484.48	4473.74	4407.78	11801.1	3654.74	4481.29
Pgk2	3739.16	2574.96	694.921	1897.56	3847.91	3005.24
Anks1a	5606.26	4552.57	1504.66	4851.91	4206.58	4484.63
Trap1	10067.2	5631.78	3017.29	11876.9	6918.04	5100.9
Sec61g	1984.48	2525.7	963.632	3345.76	2077.79	2184.83
Lrrc59	3914.39	3683.42	5009.24	4379.59	4083.6	5270.14
Prdx4	6336.16	5611.94	3771.45	5576.89	5982.95	5744.51
Pccb	4987.2	3874.72	5604.17	7815	4701.95	4520.37
Krt10	5015.67	6511.71	13777.2	3635.45	4825.57	10359.5
Arf4	3124.1	2246.24	5541.31	2454.58	2834.66	2917.88
Cela2a	36438.6	28406.4	11500.4	19551.9	16668.4	17373.7
Pgls	939.799	966.339	716.546	364.166	928.918	852.685
Gfm1	1281.97	1889.08	560.461	283.847	1005.73	1378.79
Sec61b	2234.74	2691.22	1963.89	6109.36	2144.47	1810.78
Hspe1	6995.38	5607.8	5744.09	6951.83	6285.94	6234.75
Tuba3b	1416.63	1474.51	188.004	0	1678.19	1478.98
Actn1	1912.93	1985.88	981.957	1102.07	2868.58	2466.51
Rpl9	5210.13	4068.75	4322.98	9803.54	4123.38	4061.35
Asns	2917.9	2474.74	1701.13	2254.62	2664.92	2916.53
Gstm1	10731	10103.6	17786.1	10584.2	9328.19	9813.03
Vrk3	135.089	98.9507	1675.49	321.425	104.693	104.975
Anxa6	3106.77	2575.09	3228.82	4526.99	2886.42	2784.06
Rpl34	1938.96	2725.2	2092.96	3036.75	2226.18	2361.26
Pabpc6	1467.35	1097.18	2533.23	1858.69	1978.1	1772.98
Rpl7a	9079.54	8384.51	14306.2	12647	8099.35	6666.97
Aldh9a1	815.329	947.554	743.93	186.039	751.12	927.558
Cnpy2	3011.01	2602.5	2420.98	2664.62	3017.31	2844.36
Psat1	14112.2	15267.7	1435.5	4304.38	4961.57	4497.05
Rpl4	1065.56	1343.32	1356.21	912.388	1011.71	1329.41
Gm20390	23951.5	22015.4	4348.52	13642.7	20045.5	22719.6
Suclg1	38527.9	32311.8	9137.23	27801.9	30340.2	29380.7
Dnase1	3926.03	6065.05	11064	7509.36	4558.14	4830.54
Pebp1	2361.37	2562.93	3280.93	3776.97	2550.7	2712.85
Siglec1	1756.68	2735.62	1203.51	2979.84	1265.79	1655.79
Dnah7b	1116.08	1036.61	9551.29	2119.33	919.013	1016.64
Cul7	3874.96	2037.01	886.564	308.444	3100.9	1672.81
Rpl8	3598.37	2890.31	2072.19	5831.51	2543.56	2425.84
Cfap45	772.776	1321.16	397.144	682.687	593.296	1160.64
Hnrnpd	354.576	347.152	50.7337	233.898	596.829	622.855
Cpb1	62776.2	47921.5	10849.7	47045.6	39591.5	39854.4
Reg1	10985.6	7743.5	970.275	8038.09	6076.31	5190.58
Uba1	2670.5	1943.26	2817.95	2845.06	2245.23	1751.53
Nfs1	624.03	330.796	28.0177	224.79	585.319	499.918
Ncl	544.104	661.449	1201.64	381.576	738.316	880.997
Suclg2	128.834	261.876	9.80055	36.8761	27.8819	72.7263
Rps11	3987.85	3542.97	4456.27	4962.87	3992.69	3864.59
Myo5b	3804.92	4255.47	2367.51	3689	3186.55	4452.93
Hoxd12	14966.4	8038.21	1827.9	11311.2	10303.2	4939.33
Pnlip	36210.1	24770.7	4834.32	24862.9	21485.2	19541.7
Sardh	8208.29	4539.41	1889.98	5314.33	7703.27	3447.75
Snd1_1	11709.5	9024.16	3224.07	11574.6	7690.5	6946.48
Gstp1	18671.4	16360.2	12762.1	15442	15210	20600
Rnf214	13426.6	11138.8	4397.96	10792.5	10548.7	9421.47
Fkbp1a	801.781	703.1	318.701	405.794	939.184	828.102
Pdia4	11387.9	11176	1441.89	6116.76	8536.2	9284.66
Aldh1l2	6376.14	5047.13	14114	7313.46	6678.08	6041.6
Rpl39	3887.64	2800.3	836.755	645.614	2463.98	2184.89
Klk1	18340.4	14390.8	5882.35	19035.9	13215	10417.3
Krt75	252.604	335.631	622.75	532.976	241.776	247.336
Ahcy	5673.85	4728.95	3458.57	3966.4	5379.83	5705.82
Eif2s3y	12674.8	10615.9	1066.48	6168.6	8238.16	8215.96
Rpl15	1950.84	2645.32	1457.47	2812.26	1801.71	1886.28
Rps6	4555.12	4300.51	5216.24	9071	3859.25	4212.41
Cnbp	1089.6	937.332	2878.61	1018.74	1370.01	1285.13
Pgk1	1642.28	1493.53	1236.71	1251.91	1679.87	1780.96
Hsd17b13_1	2569.94	2011.1	5051.94	6272.86	2542.18	2742.47
Hsd17b13	1210.41	947.199	2379.39	2954.43	1197.33	1291.67
Rpl38	1328.81	1142.05	539.892	957.362	1087.66	1135.67
Arnt2	992.147	1009.22	856.066	391.956	855.883	1539.78
Vim	4595.49	3987.7	10854.5	8362.86	3727.56	3688.35
Prkcsh	1406.52	1181.94	3908.74	1818.94	1302.88	1701.41
Ywhae	4088.31	4649.38	3396.89	4810.39	3215.56	4463.45
Rpl26	3469.1	4038.33	5035.99	4821.58	4120.3	4179.02
Pck2	25928.3	18072.7	1985.77	15441.9	13661.4	11740.2
Slc25a5	2228.43	1911.51	4238.55	3486.48	1677.3	1885.53
Pabpc4	2058.54	1661.12	2426.91	2486	1914.27	2146.61
Hba	58267.2	51208.3	38564	45985.7	50049.8	59619
Ivd	4956.18	4505.17	6721.35	8681.89	4773.9	4732.72
Pa2g4	1450.09	1890.58	2536.34	2282.74	1671.46	2322.45
Ywhaz	266.021	476.193	130.35	66.4707	564.391	737.538
Krt78	4805.94	3461.23	1009.94	5272.61	2548.55	2130.38
Ptprd	14572.2	10619.6	19772.1	26461.1	9270.68	7980.57
Pdia2	67708	52660.1	36377.2	39340.2	50400	52635.4
Cth	3669.82	2655.95	3560.86	3694.72	3602.26	2982.91
Hsp90aa1	1793.92	1273.49	556.748	983.817	1035.8	865.613
Ddost	3504.6	2674.22	3693.1	4600.05	2546.13	2323.34
Ldha	1298.16	1669.4	2098.71	1578.33	1770.81	1897.44
Dnajb11	1013.6	1373.64	687.426	561.793	906.058	1318.62
C2cd3	788.055	566.328	575.476	621.992	716.676	720.155
Rpl23a	2843.57	2433.52	4768.37	3976.43	2597.78	2507.25
Prdx6	8579.37	9187.99	4234.34	7062.02	4780.2	4503.03
Tpi1	3132.14	2972.93	4708.19	3703.53	3684.19	3666.63
Cela1	34105.2	26509.7	3261.7	14713	10546.6	9663.12
Aldoa	4236.41	4009.63	48032.3	15788.9	4600.6	4524.98
Wars1	2970.7	2774.42	1694.4	2065.97	2768.34	2901.25
Hnrnpa2b1	1998.68	2007.36	4349.16	2105	2554.78	2602.06
Rpn1	5285.64	3821.3	8117.71	7028.58	4493.26	3932.03
Gckr	3380.83	4556.55	1595.88	1741.17	1858.43	4364.98
Fig4	4213.58	6509.18	18.1246	7656.22	3647.3	5676.97
Aldh7a1	5156.52	4071.55	1829.41	4160.17	3545.11	3303.71
Amy1	64894.7	40370.8	2824.86	33095	22517.7	20383.6
Rpl12	18458.3	15000.2	33645.9	24505.5	18141	17230.6
Dnpep	2375.06	2114.26	1863.07	1596.03	2406.56	2700.76
Aldh1a1	3290.6	2826.54	9933.55	7177.43	2980.81	3070.87
Rab10	669.13	593.525	200.281	332.355	517.329	613.604
Hspa8	6390.08	4837.31	3905.42	4921.08	5203.97	5142.63
Ufc1	574.092	430.615	66.196	117.361	485.676	559.653
Cel	9757.85	9910.24	5130.31	15627.5	6166.72	6351.64
Cct8	335.599	304.28	309.12	116.392	439.96	341.43
Q61297	3689.1	3203.55	295.671	1763.21	1573.51	1590.17
Try10	34340.1	23013.2	5399.13	19889.3	18576.7	14827.6
Hsd17b11	1236.6	1383.34	655.113	921.566	974.034	1107.32
Canx	19519	17686.5	3650.1	10686.7	12326.1	12421.6
Zg16	6734.41	5465.92	1192.47	3296.05	4313.68	3967.5
Etfa	7527.86	5298.72	1944.41	4685.85	3812.29	3334.68
Rps3	17995	6570.19	6088.65	13767.5	8369.38	4983.85
Rps16	4539.76	3853.41	6449.13	6046.15	4173.07	4085.34
Rps4x	11747.4	8755.91	8943.85	9084.03	8127.65	6287.14
Clps	24349.2	13808.8	3331.27	13358.1	9936.05	6297.35
Hspa2	4849.74	3095.71	18189.6	6586.93	6492.03	5177.73
Srcap	3565.35	2402.79	8200.36	12644.1	2837.82	2498.89
Pcca	3207.88	2338.2	5181.92	4468.9	3188.33	2432.1
Slc25a3	1205.61	1292.65	2287.02	2385.22	1198.16	1235.65
Serpini2	9375.98	11166.3	14148.5	9483.2	11968.4	13795.7
Tubb2b	20961.2	15056.1	4804.09	19359.9	9913.47	9228.75
Pabpc1	3383.85	2293.53	3870.57	3569.17	3049.57	2613.95
Pnliprp1	33397.2	22933.9	19504.1	34451.9	22064.7	18331.8
Cpa1	34460.8	31257.5	13118.8	28694.3	23660.7	22289.4
Arcn1	1537	1452.52	2063.62	1489.46	1325.26	1591.76
Gm5771	42302	27201.4	51778.8	74619.9	29846.7	24901.7
Park7	1248.03	754.784	4313.42	1246.41	1308.98	1308.67
Maz	716.84	620.274	142.931	182.506	1023.95	923.15
Rpl18	2669.21	2880.7	2929.29	3939.09	2099.17	2553.37
Cmpk1	5283.64	4574.95	10022.3	12571.4	4740.24	4219.95
Suclg2_1	18777.4	14607.9	30364.8	38105	15672.7	14403.2
Spink1	17155.5	13955.3	30099.6	37495.7	14218.4	13092.9
Krt4	1483.96	1246.25	3398.6	2712.71	1508.1	1581.74
Tymp	3292.04	2648.08	1599.67	3036.75	2335.3	1996.8
Parp6	4876.92	2880.04	0	0	4953.35	3598.49
Ins2	3990.61	2932.65	2700.95	3248.81	3328.33	2909.96
Arhgdia	18490.2	8948.01	335.078	3561.48	4134.68	2680.27
Ighv2-5	7827.92	6515.39	13720.9	17072.6	6679.64	6036.09
Rps26	1622.66	3366.37	2543.95	2368.3	2050.03	2801.07
Rps5	10656.7	9944.07	3997.41	4160.89	9293.82	11054.1
Gatm	12439.1	12893.1	5940.64	9985.16	7946.14	11196.7
Rps10	1250.59	1552	15.7029	257.265	949.379	1522.64

## Sheet: PCA+Heatmap
Proteins	Control1	Control2	Control3	HFSC1	HFSC2	HFSC3
Class	Control	Control	Control	HFSC	HFSC	HFSC
Manf	52918.9	45044.9	52726.4	10911.6	14793	18089.4
Eif5	1598.97	1366.55	1324.01	2052.07	2086.48	2146.33
Cacna1b	10940.9	9103.52	8703.37	4955.65	4162.59	5312.37
Ins1	1715.1	1373.3	1214.44	2652.18	3729.82	3455.59
Ccdc88c	45270.2	43022.4	88701.9	13828.3	17019.9	18853
Sh3gl3	9043.66	6491.72	49576	1780.96	1200.98	1082.1
Rps7	5147.93	5309.11	2992.03	8188.22	9960.8	9920.3
Relch	4676.83	4356.13	3351.17	8562.16	6463.41	6158.76
Rps13	1451.07	1426.84	2193.4	3055.05	2664.38	2595.85
Prdx1	7324.49	6518.25	5211.2	9679.83	8889.74	9976.13
Eef1b	6886.28	5985.2	5244.79	8655.8	8604.83	7812.59
Eif4a2	7732.37	9688.13	17728.7	6081.72	4552.64	3886.92
Pfn1	3835.27	2785	3876.76	2419.92	1623.17	1157.53
Rps20	10122.9	8377.44	5584.59	12998.2	12559.8	14524.8
Tubb5	1690.46	1799.01	1271.51	2462.42	2159.33	2391.58
Pah	1998.57	1051.48	1736.62	3225.44	3653.51	3228.15
Q8C1L7	6548.06	5457.76	4946.86	6849.91	7178.54	7615.9
Akr1b1	3105.74	2823.07	5361.24	1926.88	1782.75	2141.87
Prss3b	28990.7	23083.3	34918.4	21463.8	19359	19089.1
Sdf2l1	972.079	1084.3	1194.71	1868.27	1577.22	2151.05
Pkm	5421.35	4135.52	3676.95	7006.21	6550.92	5726.18
Pnliprp2	2513.78	2875.17	11112.3	1261.88	1002.74	1318.33
Gfus	5800.92	6590.14	42359.9	1535.4	1754.67	3071.67
Hnrnpa3	1882.05	1520.65	1024.93	3344.09	2610.63	3070.56
Gatd3	913.21	672.209	384.421	2412.12	1461.85	1022.41
Rps28	1545.3	1457.51	697.618	2765.31	2181.23	2079.55
Pgam1	1787.26	1527.74	1877.27	2350.14	2057.19	2122.77
Syncrip	209.966	288.243	238.843	317.205	453.682	634.09
Hsp90b1	38346.6	29848.7	25666.5	25913.4	14439.9	15414.3
Dmbt1	7340.56	5438.08	2479.27	15209.6	10910.3	9084.67
Srm	1531.78	1727.56	1417.82	1045.99	1055.36	1275.1
Eef1a1_1	4635.67	3676.04	2380.63	6015.24	5701.39	5340.82
Krt86	6034.56	4899.87	1865.16	14016.2	9352.96	7703.9
Hspa1l	2724.92	2122.9	1996.89	2776.36	4079.8	3826.97
Vcp	2740.67	2351.17	2049	2671.92	3233.23	3170.42
Rpsa	7176.84	6562.85	10236.8	12575.6	11140.5	9758.28
Hint1	4778.75	4469.4	3527.56	5316.54	5369.72	4964.84
Actb	17806.1	14741.9	6686.98	28768.2	26461.6	23781.8
Sars1	3286.95	2660.82	1722.82	4459.59	3923.73	3459.94
Gfap	4627.05	3483.7	2434.4	5470.31	5772.85	4664.68
Hsp90ab1	14840.5	8709.92	34775.7	7719.41	6971.71	6829.94
Hadh	1351.57	1679.1	1090.9	1764.44	1706.93	1970.17
Rrbp1	7358.95	5262.6	6122.99	12555.3	9615.5	6938.33
Hyou1	5884.21	5195.15	3585.92	8256.92	7042.33	6739.72
Rps19	8938.43	6254.94	4534.14	12117.6	9377.31	8451.53
Copg1	4052.64	3897.5	1254.65	7550.65	5838.98	5270.67
Aldh6a1	8482.7	7057.12	8168.06	13727.9	9839.82	8905.04
Rps12	4533.95	3486.98	2286.05	6018.15	4739.33	4969.37
Mmut	2460.11	1959.3	1305.57	3304.92	2714.51	2341.53
Rplp1	13473.5	12635.9	4889.83	15884.9	18369	19254.9
Rps15a	6124.01	5671.23	3648.47	6691.14	6649.16	8418.11
Eif4b	955.109	583.051	427.044	1294.08	1071.53	825.2
Eef1d	5529.55	6895.1	17389	4893.33	3972.28	4471.64
Dbt	2457.97	2286.81	1361.04	4933.58	3433.5	2742.24
Pcbp1	28516.5	19273	11724.3	39349.1	29890.1	25685.4
Rpl24	2553.11	2773.89	8833.64	2011.35	1875.2	1930.01
Atp5f1a	23196.5	23531.3	90421.4	18435	14091.9	16620.5
Reg2	1026.01	1243.22	749.209	1692.24	1515.98	2179.61
Rps12_1	5284.34	4359.8	3138.75	8424.38	5685.57	5120.25
Krt8	12111.7	12497.7	8114.75	30947.6	13104.8	15449.3
Nme1	1780.31	1819.66	2173.03	2989.65	2151.87	2393.49
Cpa2	6509.96	6857.11	3548.01	3433.79	3679.75	4014.1
Eef1a1	56295.8	46638	25589.7	55638	67894.9	66124.2
Stox2	2556.57	2430.14	524.457	3642.1	3317.65	4057.58
Aldh1l1	6717.01	6822.68	2124.65	9297.78	9194.7	8527.4
Tubb1	932.949	877.765	3950.36	634.039	652.386	675.158
Sord	1303.77	1191.19	689.845	2463.77	1727.05	1822.42
Gapdh	8945.66	6867.87	4781.2	9813.62	8715.39	8820.56
Erp27	14661.4	8553.33	6812.82	27827.7	18414.7	10243.4
Pdia6	8069.4	6219.63	4792.54	7688.88	8244.77	8079.51
Pdia6_1	13239.1	10204.2	7862.88	12614.8	13526.8	13255.6
Fkbp11	4511.9	4055.34	7791.81	3070.37	2434.14	2808.41
Mdfi	926.98	906.768	2703.05	418.233	806.86	858.742
Decr1	445.783	454.118	124.745	495.13	581.452	830.605
Eno1	1140.13	841.216	8990.03	554.855	625.124	695.302
D1Pas1	842.45	791.771	298.324	3038.04	894.878	928.001
Phtf2	2853.31	1866.43	811.979	4079.76	3202.71	2467.43
Rps27	2254.46	2991.82	1243.31	5152.09	3042.61	2783.36
Rack1	5828.29	5707.94	4524.53	10200.1	6221.97	6400.8
NARS1	7064.5	4277.19	1969.53	12792.7	7535.1	5468.57
Rps18-ps5	5988.13	5368.43	2247.21	6552.74	7034.5	8015.16
Gcat	7870.24	7786.58	1837.37	12867.6	9516.84	9653.41
Hspa5	45884.5	30673.1	6361.68	63496	55122.7	42345.5
Stk35	3443.83	3861.06	2899.5	14561.9	4145.75	4639.43
Eef1g	6552.74	5322.59	1657.05	8128.37	7296.55	6933.69
Phgdh	17537.8	12574.1	6700.47	21923.8	17423.3	15065.2
Krt18	5189.71	5542.09	14016.1	5822.57	3700.11	3481.26
Krt84	1204.62	1382.9	941.805	1483.22	1226.49	1727.73
Hdac4	16461	12375.5	1395.29	99084.8	15819.2	14834.1
Snd1	5809.69	4259.25	3023.26	7845.01	5731.15	4751.07
Ufm1	4299.29	4082.64	68918.8	1428.34	3023.62	3925.16
Hbb-bs	13895.4	13068.4	5588.33	19013.5	14313.4	15576.6
Gcg	951.21	1018.64	123.411	843.538	1744.81	1924.09
Mdh2	17871.8	13088.3	2814.56	25188.8	19234.4	16570.9
Gnmt	1581.16	949.197	457.071	2357.19	1591.41	1102.05
Lbx2	3655.45	2045.37	1246.55	3947.99	4722.32	2498.71
Hadha	1585.8	1328.87	1830.85	2422.55	1740.12	1735.47
Prdx2	3362.07	2791.75	1094.18	2641.5	4318.86	5016.83
Prdx5	885.531	992.516	932.798	1637.31	1029.19	1135.59
Tuba4a	2973.7	2357.07	2979.91	3287.12	3197.83	2961.26
Nucb2	1883.59	1535.97	4367.24	935.078	1708.21	1444.51
Mdh1	10932.7	8225.88	6469.69	13424.2	10839.8	8862.81
Krt15	3262.59	2459.01	2782.03	3066.15	1649.29	1446.74
Rars	7120.44	6682.29	153694	3302.83	4620.36	6514.3
Cdv3	1291.53	998.467	342.929	1072.01	1660.83	1444.64
Calm1	3674.85	2593.06	2468.32	3474.57	3775.79	3340.75
Bcat2	12639.7	9647.1	5356.77	17073	11986.7	10967.5
H4f16	7188.21	6841.27	2435	10696.4	7094.27	7447.28
Tmem214	102734	63429	28337.3	105445	99715.2	81299.3
Aldh1a7	1808.65	1316.75	2332.09	16604.6	2587.46	1970.21
Dld	5584.73	3750.63	1988.7	8334.06	5031.11	4240.97
Try5	64.1768	166.603	4673.16	69.7039	18.6887	96.6643
Ints4	568.584	1037.85	381.829	253.863	418.343	465.441
Espl1	1203.01	1176.21	4422.1	1846.8	508.985	686.59
Pycr1	3700.5	4337.63	1526.24	6143.9	5113.17	4236.39
Srp68	2000.2	1537.94	7937.96	1793.52	1394.83	1343.53
Prc1	477.845	672.713	123.451	0	181.45	162.83
Glud1	6027.02	4553.51	4480.26	14803.6	5719.66	5364.45
Cltc	2564.83	1985.48	981.848	2744.19	2595.09	2179.97
Hspa9	38963.5	28753.1	6756.09	83739	34966.4	28747.7
Pc	17415	12164.4	21900.9	11543.5	12936.1	11774.1
Prss2	47633.2	38154.3	15814.1	62018.1	42138.2	43413.7
Hspa1b	886.481	716.59	660	2284.18	1022.79	737.532
Rpl7	1242.49	1388.32	194.661	1644.07	1666.77	1729.95
Rpl10a_1	3115.64	2712.33	1254.25	3669.31	3089.37	2872.64
Edc4	19382.1	21290	1604.54	18524.8	27356	32063.6
Bloc1s5	2315	1873.83	8926.47	755.713	1681.09	2355.23
Dnajc3	4978.32	4483.39	1701.55	7952.77	5044.84	4149.18
Dbi	1944.13	2083.08	925.426	1516.52	2607.45	3633.8
Tkt	2387.59	2190.21	1069.17	3235.68	2892.04	2573.71
Rpl10a	7468.42	5693.39	2210.65	8490.81	7627.35	6572
Mif	1581.18	1349.29	486.371	2224.15	1533.82	1348.28
Aco2	6987.34	6426.08	1014.22	8151.52	7653.28	8059.04
Klk1b11	34447.6	27303.5	2984.86	31235.3	38600.6	39671.8
P4hb	84620.7	61399.7	10441	92785.4	87886.1	70918.5
Ogdh	7190.46	6696.49	1427.87	24500.6	7295.02	6348.77
Actbl2	7168.89	4805.82	5638.28	10458.5	6707.95	5906.37
Rpl31	2160.83	2601.85	1150.47	2996.31	2890.5	2479.31
Rps2	6120.02	5154.92	3774.56	8233.47	5608.82	5656.24
Echs1	4456.93	4095.59	2388.55	5556.25	4297.14	4510.7
Ctrb1	109003	87630.1	77495.9	68962.2	84416.7	83533.6
Fkbp2	1844.01	1585.13	1081.34	2077.76	2188.58	1985.39
Rpl22l1	2479.82	2107.28	1420.87	3751.01	3044.5	2231.39
Arpp21	949.22	646.924	3012.16	467.292	777.456	743.237
Ppib	14005.9	12316.4	13996	13564.1	11114.7	11512
Calr	9499.6	6956.69	10282.7	9808.28	10257.6	10244.1
Rps2_1	831.208	798.177	538.753	672.919	495.804	507.189
Cbs	7822.41	7567.17	6038.64	10185.2	7966.42	7606.84
Ppia	29065.4	20943.1	12037.5	27901.5	26637.3	23932.2
Grhpr	2822.69	2199.34	3099.08	4256.74	2784.99	2926.46
Tubb4b	5560.69	5542.99	936.969	5422.45	6404.33	5894.31
Rpl13	7724.01	6218.9	2256.59	10198.3	7090.15	5826.36
Rpl11	2982.44	3332.3	3240.31	3186.96	3344.47	4165.25
Rps8	5649.94	4950.36	93618.9	6842.25	4168.9	3940.07
Pdia3	9483.72	8671.15	3050.36	9523.05	12367.6	11145.7
Eef2	27288.4	19101.2	17297.6	21023	16119.8	15274.1
Rpl5	3313.02	2698.64	6895.69	3407.64	2553.31	2549.1
Hspd1	12898.7	11830.5	2085.44	27847.8	9658.1	10625.9
Sod1	18072.8	15134.3	8940.23	16379	17530	17676.5
Rab14	1218.14	888.791	536.544	1722.15	1251.69	1412.19
Rps25	4165.1	3461.57	4883.33	3426.01	3468.46	3836.35
Ctsd	2700.94	2260.71	7225.86	11164.7	4263.9	4124.08
Q8C5B4	56667.3	46587.3	22907.4	31841.5	28440.9	28358.8
Amy2	231899	190649	93743.9	130305	116389	116052
H3-5	3602.3	3279.07	2342.45	2562.73	2575.49	2769.48
Got2	1923.06	1884.46	3090.97	1262.09	1939.26	2021.96
Fau	7040.58	5229.71	15624	6903.02	5638.74	5206.55
Azin1	6646.67	4661.7	3102.42	7611.26	5766.55	5429.96
Ldhc	1473.03	1135.77	1235.51	642.243	1397.9	653.455
Rpl6	9197.19	9253.96	4593.56	16975.8	9692.6	8598.83
Rpl35	1179.51	2458.5	60.5853	2174.91	2142.7	2799.53
Spin2f	3694.3	3102.01	183.742	3350.55	3717.66	3223.39
Rpl30	2417.07	2071.87	1478.3	2698.06	2189.11	2077.52
Rps14	2433.3	2476.24	1745.8	6899.48	2256.84	2333.81
Pycr2	7263.52	5018.4	2737.05	7222.65	6468.5	5233.63
Uggt1	3286.81	887.819	5407.08	8662.48	3341.02	3457.06
Rnase1	39853.1	36639.3	8716.47	53164.1	34542	36618.1
Cela3b	29381	23823.1	6249.94	33068.7	25381.7	22687.4
Hdlbp	32590.5	20309.2	30303	42067.6	31887.6	26872.6
Rplp2	4691.62	3644.03	5283.81	11447	4292.43	4808.99
Gstm2	674.024	780.967	118.232	551.126	739.046	958.135
Mms22l	7104.92	5999.5	6063.5	20817.3	6773.37	5984.94
Eif5a	505.724	926.193	357.88	660.68	1056.75	1313.63
Acat1	14975.8	10466.8	5676.09	15089.8	13408.7	10338.8
Krt31	2965.13	3837.04	1951.73	1278.74	1147.02	1946.59
Rps3a	4476.89	5632.68	4053.48	6358.03	5319.3	6731.31
Mthfd1	2280.71	1924.46	2423.05	2602.05	2596.89	2239.25
Rplp0	5391.52	4684.21	6984.89	5803.58	4171.25	4800.96
Lap3	1200.15	1122.53	364.771	910.756	1217.38	1474.33
Eprs	798.378	1348.22	209.629	1769.61	1252.26	1511.08
Srrm1	10484.3	11827.7	3168.03	57421.2	12647.3	11915.2
Rpl19	2683.96	2863.4	968.919	3460.03	2634.3	2661.29
Ywhaq	1021.85	1008.51	83.0269	952.933	1004.64	972.923
Clpx	16704.6	13801.8	18675.3	8332.76	6372.73	6424.9
Tpt1	5028.25	4470.42	2022.6	3636.98	5084.67	5717.76
Acadl	4792.1	3881.34	6384.01	17035.3	4993.81	4572.38
Rpl7_1	3272.33	2747.6	2297.97	5835.66	2633.87	2817.75
Zc3hav1l	4341.96	3282.77	2146.37	7395.99	4165.26	3362.5
Pabpc4l	1489.32	1239.86	1359.88	1069.05	1327.48	1342.03
Rps17	2185.71	2291.62	1757.33	1783.54	2886.63	3653.04
Hist2h2aa1	19228.8	16840.7	225.086	16900.2	11960.1	15814.9
Eif4a3l1	707.154	661.892	482.525	733.406	445.76	380.143
Rpl23	1195.69	1414.73	612.214	2636.67	1963.68	1605.91
Etfb	5650.3	5627.42	6104.32	6172.54	4888.59	4986.53
Rpl10	2298.08	2593.42	2370.4	4848.72	2887.99	2753.3
Anxa5	955.149	1056.12	106.947	513.137	1241.53	1245.3
Ptms	665.813	1288.21	379.038	864.255	1091.18	1414.03
Taldo1	2253.99	2304.47	1451.33	2566.45	1983.28	2360.24
Rpl13a	1486.42	1561.06	1377.99	1681.69	1071.64	1191.75
Ero1b	6287.06	4886.27	2352.33	4923.83	5884.25	5497.77
Spta1	5850.2	5428.7	1112.96	5274.17	5077.59	5028.83
Reep5	1481.5	2100.77	1167.18	2493.17	2888.24	2621.8
Idh2	12547.9	10827.5	24162.3	13190.2	11673.7	11675
Rpl27	3181.85	2758.41	1080.75	2921.5	2824.01	2850.47
Rnh1	6345.88	8296.96	3295.91	3982.14	3291.99	5915.41
Map3k20	4211.98	5764.97	2014.28	2068.92	2127.94	3365.23
Hist1h2bj	10273.6	7078.47	11237.4	24380.6	9043.61	8884.38
Msra	1890.06	1486.71	1847.54	687.851	1624.36	1972.53
Rpl22	1675.5	2047.45	5614.65	2096	1795.5	2040.69
Gm49948	1208.98	1041.37	5251.72	1312.24	990.209	1067.14
Krt90	2559.66	2492.24	7191.89	3620.13	2212.4	2311.2
Eci1	543.191	496.661	1031.71	526.758	1049.88	1121.54
Sycn	5114.18	5389.94	1937.04	6616.13	4752.38	4725.75
Hnrnpk	728.607	870.318	94.2046	289.763	1181.44	1294.2
Rpl27a	3587.34	3534.4	2252.09	2841.6	2519.15	2720.59
Isca2	71.3795	89.9486	4186.07	192.118	75.506	91.5961
Ran	2903.51	3071.18	2422.95	5464.63	4192.33	3381.24
Rpl14	3523.65	3825.18	1497.93	4883.8	3316.18	3148.1
Hibch	4503.06	6964.18	2454.96	11216.7	5734.81	6093.35
Sec31a	75032.3	36317.4	11220	65118.6	51708.9	33776.3
Atp5f1b	10948.4	8743.78	5178.59	16470.9	8091.28	7773.59
Rpl29	2010.42	2740.82	507.031	3388.08	2007.72	2339.98
Rab8b	4670.15	3744.88	4623.12	5821.89	2662.53	2991.05
Rab1A	557.62	564.875	122.561	523.652	444.677	538.412
Adk	3262.81	2348.83	745.536	2369.91	2849.58	2379.1
Psmd2	1333.05	1943.01	617.731	1870.84	1367.18	1920.75
Ctrl	31171.2	31471.3	7038.85	13317.7	12146.2	13376.4
Rpl3	1339.06	2153.55	1125.11	2748.15	1887.67	1946.09
Ywhah	3740.16	2991.32	4076.91	7819.83	3848.3	2937.9
Cs	882.229	1180.17	1011.06	1509.09	1312.99	1409.78
Eftud2	4484.48	4473.74	4407.78	11801.1	3654.74	4481.29
Pgk2	3739.16	2574.96	694.921	1897.56	3847.91	3005.24
Anks1a	5606.26	4552.57	1504.66	4851.91	4206.58	4484.63
Trap1	10067.2	5631.78	3017.29	11876.9	6918.04	5100.9
Sec61g	1984.48	2525.7	963.632	3345.76	2077.79	2184.83
Lrrc59	3914.39	3683.42	5009.24	4379.59	4083.6	5270.14
Prdx4	6336.16	5611.94	3771.45	5576.89	5982.95	5744.51
Pccb	4987.2	3874.72	5604.17	7815	4701.95	4520.37
Krt10	5015.67	6511.71	13777.2	3635.45	4825.57	10359.5
Arf4	3124.1	2246.24	5541.31	2454.58	2834.66	2917.88
Cela2a	36438.6	28406.4	11500.4	19551.9	16668.4	17373.7
Pgls	939.799	966.339	716.546	364.166	928.918	852.685
Gfm1	1281.97	1889.08	560.461	283.847	1005.73	1378.79
Sec61b	2234.74	2691.22	1963.89	6109.36	2144.47	1810.78
Hspe1	6995.38	5607.8	5744.09	6951.83	6285.94	6234.75
Tuba3b	1416.63	1474.51	188.004	0	1678.19	1478.98
Actn1	1912.93	1985.88	981.957	1102.07	2868.58	2466.51
Rpl9	5210.13	4068.75	4322.98	9803.54	4123.38	4061.35
Asns	2917.9	2474.74	1701.13	2254.62	2664.92	2916.53
Gstm1	10731	10103.6	17786.1	10584.2	9328.19	9813.03
Vrk3	135.089	98.9507	1675.49	321.425	104.693	104.975
Anxa6	3106.77	2575.09	3228.82	4526.99	2886.42	2784.06
Rpl34	1938.96	2725.2	2092.96	3036.75	2226.18	2361.26
Pabpc6	1467.35	1097.18	2533.23	1858.69	1978.1	1772.98
Rpl7a	9079.54	8384.51	14306.2	12647	8099.35	6666.97
Aldh9a1	815.329	947.554	743.93	186.039	751.12	927.558
Cnpy2	3011.01	2602.5	2420.98	2664.62	3017.31	2844.36
Psat1	14112.2	15267.7	1435.5	4304.38	4961.57	4497.05
Rpl4	1065.56	1343.32	1356.21	912.388	1011.71	1329.41
Gm20390	23951.5	22015.4	4348.52	13642.7	20045.5	22719.6
Suclg1	38527.9	32311.8	9137.23	27801.9	30340.2	29380.7
Dnase1	3926.03	6065.05	11064	7509.36	4558.14	4830.54
Pebp1	2361.37	2562.93	3280.93	3776.97	2550.7	2712.85
Siglec1	1756.68	2735.62	1203.51	2979.84	1265.79	1655.79
Dnah7b	1116.08	1036.61	9551.29	2119.33	919.013	1016.64
Cul7	3874.96	2037.01	886.564	308.444	3100.9	1672.81
Rpl8	3598.37	2890.31	2072.19	5831.51	2543.56	2425.84
Cfap45	772.776	1321.16	397.144	682.687	593.296	1160.64
Hnrnpd	354.576	347.152	50.7337	233.898	596.829	622.855
Cpb1	62776.2	47921.5	10849.7	47045.6	39591.5	39854.4
Reg1	10985.6	7743.5	970.275	8038.09	6076.31	5190.58
Uba1	2670.5	1943.26	2817.95	2845.06	2245.23	1751.53
Nfs1	624.03	330.796	28.0177	224.79	585.319	499.918
Ncl	544.104	661.449	1201.64	381.576	738.316	880.997
Suclg2	128.834	261.876	9.80055	36.8761	27.8819	72.7263
Rps11	3987.85	3542.97	4456.27	4962.87	3992.69	3864.59
Myo5b	3804.92	4255.47	2367.51	3689	3186.55	4452.93
Hoxd12	14966.4	8038.21	1827.9	11311.2	10303.2	4939.33
Pnlip	36210.1	24770.7	4834.32	24862.9	21485.2	19541.7
Sardh	8208.29	4539.41	1889.98	5314.33	7703.27	3447.75
Snd1_1	11709.5	9024.16	3224.07	11574.6	7690.5	6946.48
Gstp1	18671.4	16360.2	12762.1	15442	15210	20600
Rnf214	13426.6	11138.8	4397.96	10792.5	10548.7	9421.47
Fkbp1a	801.781	703.1	318.701	405.794	939.184	828.102
Pdia4	11387.9	11176	1441.89	6116.76	8536.2	9284.66
Aldh1l2	6376.14	5047.13	14114	7313.46	6678.08	6041.6
Rpl39	3887.64	2800.3	836.755	645.614	2463.98	2184.89
Klk1	18340.4	14390.8	5882.35	19035.9	13215	10417.3
Krt75	252.604	335.631	622.75	532.976	241.776	247.336
Ahcy	5673.85	4728.95	3458.57	3966.4	5379.83	5705.82
Eif2s3y	12674.8	10615.9	1066.48	6168.6	8238.16	8215.96
Rpl15	1950.84	2645.32	1457.47	2812.26	1801.71	1886.28
Rps6	4555.12	4300.51	5216.24	9071	3859.25	4212.41
Cnbp	1089.6	937.332	2878.61	1018.74	1370.01	1285.13
Pgk1	1642.28	1493.53	1236.71	1251.91	1679.87	1780.96
Hsd17b13_1	2569.94	2011.1	5051.94	6272.86	2542.18	2742.47
Hsd17b13	1210.41	947.199	2379.39	2954.43	1197.33	1291.67
Rpl38	1328.81	1142.05	539.892	957.362	1087.66	1135.67
Arnt2	992.147	1009.22	856.066	391.956	855.883	1539.78
Vim	4595.49	3987.7	10854.5	8362.86	3727.56	3688.35
Prkcsh	1406.52	1181.94	3908.74	1818.94	1302.88	1701.41
Ywhae	4088.31	4649.38	3396.89	4810.39	3215.56	4463.45
Rpl26	3469.1	4038.33	5035.99	4821.58	4120.3	4179.02
Pck2	25928.3	18072.7	1985.77	15441.9	13661.4	11740.2
Slc25a5	2228.43	1911.51	4238.55	3486.48	1677.3	1885.53
Pabpc4	2058.54	1661.12	2426.91	2486	1914.27	2146.61
Hba	58267.2	51208.3	38564	45985.7	50049.8	59619
Ivd	4956.18	4505.17	6721.35	8681.89	4773.9	4732.72
Pa2g4	1450.09	1890.58	2536.34	2282.74	1671.46	2322.45
Ywhaz	266.021	476.193	130.35	66.4707	564.391	737.538
Krt78	4805.94	3461.23	1009.94	5272.61	2548.55	2130.38
Ptprd	14572.2	10619.6	19772.1	26461.1	9270.68	7980.57
Pdia2	67708	52660.1	36377.2	39340.2	50400	52635.4
Cth	3669.82	2655.95	3560.86	3694.72	3602.26	2982.91
Hsp90aa1	1793.92	1273.49	556.748	983.817	1035.8	865.613
Ddost	3504.6	2674.22	3693.1	4600.05	2546.13	2323.34
Ldha	1298.16	1669.4	2098.71	1578.33	1770.81	1897.44
Dnajb11	1013.6	1373.64	687.426	561.793	906.058	1318.62
C2cd3	788.055	566.328	575.476	621.992	716.676	720.155
Rpl23a	2843.57	2433.52	4768.37	3976.43	2597.78	2507.25
Prdx6	8579.37	9187.99	4234.34	7062.02	4780.2	4503.03
Tpi1	3132.14	2972.93	4708.19	3703.53	3684.19	3666.63
Cela1	34105.2	26509.7	3261.7	14713	10546.6	9663.12
Aldoa	4236.41	4009.63	48032.3	15788.9	4600.6	4524.98
Wars1	2970.7	2774.42	1694.4	2065.97	2768.34	2901.25
Hnrnpa2b1	1998.68	2007.36	4349.16	2105	2554.78	2602.06
Rpn1	5285.64	3821.3	8117.71	7028.58	4493.26	3932.03
Gckr	3380.83	4556.55	1595.88	1741.17	1858.43	4364.98
Fig4	4213.58	6509.18	18.1246	7656.22	3647.3	5676.97
Aldh7a1	5156.52	4071.55	1829.41	4160.17	3545.11	3303.71
Amy1	64894.7	40370.8	2824.86	33095	22517.7	20383.6
Rpl12	18458.3	15000.2	33645.9	24505.5	18141	17230.6
Dnpep	2375.06	2114.26	1863.07	1596.03	2406.56	2700.76
Aldh1a1	3290.6	2826.54	9933.55	7177.43	2980.81	3070.87
Rab10	669.13	593.525	200.281	332.355	517.329	613.604
Hspa8	6390.08	4837.31	3905.42	4921.08	5203.97	5142.63
Ufc1	574.092	430.615	66.196	117.361	485.676	559.653
Cel	9757.85	9910.24	5130.31	15627.5	6166.72	6351.64
Cct8	335.599	304.28	309.12	116.392	439.96	341.43
Q61297	3689.1	3203.55	295.671	1763.21	1573.51	1590.17
Try10	34340.1	23013.2	5399.13	19889.3	18576.7	14827.6
Hsd17b11	1236.6	1383.34	655.113	921.566	974.034	1107.32
Canx	19519	17686.5	3650.1	10686.7	12326.1	12421.6
Zg16	6734.41	5465.92	1192.47	3296.05	4313.68	3967.5
Etfa	7527.86	5298.72	1944.41	4685.85	3812.29	3334.68
Rps3	17995	6570.19	6088.65	13767.5	8369.38	4983.85
Rps16	4539.76	3853.41	6449.13	6046.15	4173.07	4085.34
Rps4x	11747.4	8755.91	8943.85	9084.03	8127.65	6287.14
Clps	24349.2	13808.8	3331.27	13358.1	9936.05	6297.35
Hspa2	4849.74	3095.71	18189.6	6586.93	6492.03	5177.73
Srcap	3565.35	2402.79	8200.36	12644.1	2837.82	2498.89
Pcca	3207.88	2338.2	5181.92	4468.9	3188.33	2432.1
Slc25a3	1205.61	1292.65	2287.02	2385.22	1198.16	1235.65
Serpini2	9375.98	11166.3	14148.5	9483.2	11968.4	13795.7
Tubb2b	20961.2	15056.1	4804.09	19359.9	9913.47	9228.75
Pabpc1	3383.85	2293.53	3870.57	3569.17	3049.57	2613.95
Pnliprp1	33397.2	22933.9	19504.1	34451.9	22064.7	18331.8
Cpa1	34460.8	31257.5	13118.8	28694.3	23660.7	22289.4
Arcn1	1537	1452.52	2063.62	1489.46	1325.26	1591.76
Gm5771	42302	27201.4	51778.8	74619.9	29846.7	24901.7
Park7	1248.03	754.784	4313.42	1246.41	1308.98	1308.67
Maz	716.84	620.274	142.931	182.506	1023.95	923.15
Rpl18	2669.21	2880.7	2929.29	3939.09	2099.17	2553.37
Cmpk1	5283.64	4574.95	10022.3	12571.4	4740.24	4219.95
Suclg2_1	18777.4	14607.9	30364.8	38105	15672.7	14403.2
Spink1	17155.5	13955.3	30099.6	37495.7	14218.4	13092.9
Krt4	1483.96	1246.25	3398.6	2712.71	1508.1	1581.74
Tymp	3292.04	2648.08	1599.67	3036.75	2335.3	1996.8
Parp6	4876.92	2880.04	0	0	4953.35	3598.49
Ins2	3990.61	2932.65	2700.95	3248.81	3328.33	2909.96
Arhgdia	18490.2	8948.01	335.078	3561.48	4134.68	2680.27
Ighv2-5	7827.92	6515.39	13720.9	17072.6	6679.64	6036.09
Rps26	1622.66	3366.37	2543.95	2368.3	2050.03	2801.07
Rps5	10656.7	9944.07	3997.41	4160.89	9293.82	11054.1
Gatm	12439.1	12893.1	5940.64	9985.16	7946.14	11196.7
Rps10	1250.59	1552	15.7029	257.265	949.379	1522.64

## Sheet: CV
	Control1	Control2	Control3	Control4	Control5	Control6	HFSC1	HFSC2	HFSC3	HFSC4	HFSC5	HFSC6
Gene	Control	Control	Control	Control	Control	Control	HFSC	HFSC	HFSC	HFSC	HFSC	HFSC	MEAN_CONTROL1	MEAN_CONTROL2	MEAN_CONTROL3	MEAN_HFSC1	MEAN_HFSC2	MEAN_HFSC3	CV_Control	CV_HFSC	median_control	median+HFSC
Manf	56206.4	49631.5	40990.4	49099.5	46897.1	58555.7	10687.3	11135.8	15128.6	14457.3	16540.9	19637.8	52918.9	45044.9	52726.4	10911.6	14793	18089.4	8.94188	24.6121	41.1806	21.2855
Eif5	1699.55	1498.39	1333.45	1399.64	1337.29	1310.73	2039.45	2064.69	2096.49	2076.48	2116.84	2175.82	1598.97	1366.55	1324.01	2052.07	2086.48	2146.33	10.3513	2.27675
Cacna1b	11029.8	10851.9	8858.42	9348.63	8771.94	8634.8	4294.88	5616.43	3968.18	4357.01	5044.98	5579.76	10940.9	9103.52	8703.37	4955.65	4162.59	5312.37	12.4517	12.2349
Ins1	1791.4	1638.79	1385.49	1361.11	1413.5	1015.38	2786.4	2517.96	3643.71	3815.94	3432.04	3479.15	1715.1	1373.3	1214.44	2652.18	3729.82	3455.59	17.8374	17.0791
Ccdc88c	46580.9	43959.5	41886.6	44158.3	93048.6	84355.2	14730.8	12925.7	16760.2	17279.6	18513.3	19192.7	45270.2	43022.4	88701.9	13828.3	17019.9	18853	43.6432	15.3485
Sh3gl3	9433.66	8653.66	6602.69	6380.75	52428.9	46723.2	1917.56	1644.37	1181.08	1220.87	1106.06	1058.13	9043.66	6491.72	49576	1780.96	1200.98	1082.1	111.371	27.6027
Rps7	5194.15	5101.72	5389.93	5228.29	2964.07	3019.98	9796.09	6580.34	9548.43	10373.2	9793.99	10046.6	5147.93	5309.11	2992.03	8188.22	9960.8	9920.3	28.8589	10.8151
Relch	4587.35	4766.32	4284.42	4427.84	3771.64	2930.7	8340.73	8783.58	6308.1	6618.71	6263.79	6053.73	4676.83	4356.13	3351.17	8562.16	6463.41	6158.76	16.7546	18.531
Rps13	1546.59	1355.54	1384.24	1469.44	1986.6	2400.21	2893.11	3216.99	2704.1	2624.67	2469.1	2722.61	1451.07	1426.84	2193.4	3055.05	2664.38	2595.85	25.7774	8.9371
Prdx1	7512.29	7136.68	6619.74	6416.77	5855.85	4566.55	10817.4	8542.27	8716.96	9062.52	9872.45	10079.8	7324.49	6518.25	5211.2	9679.83	8889.74	9976.13	16.7916	5.90198
Eef1b	7076.02	6696.54	5990.44	5979.96	4657.01	5832.56	9429.86	7881.74	8481.64	8728.02	7791.92	7833.27	6886.28	5985.2	5244.79	8655.8	8604.83	7812.59	13.613	5.65704
Eif4a2	7973.39	7491.34	9368.17	10008.1	18115.6	17341.8	6312.03	5851.42	4489.36	4615.92	3925.44	3848.4	7732.37	9688.13	17728.7	6081.72	4552.64	3886.92	45.2173	23.2489
Pfn1	4117.69	3552.84	2831.22	2738.78	4354.64	3398.88	2713.83	2126	1653.85	1592.48	1206.07	1108.99	3835.27	2785	3876.76	2419.92	1623.17	1157.53	17.682	36.8259
Rps20	10534.1	9711.69	8132.31	8622.56	5344.25	5824.94	13378.2	12618.2	12705.5	12414.2	14284	14765.7	10122.9	8377.44	5584.59	12998.2	12559.8	14524.8	28.5141	7.72029
Tubb5	1756.26	1624.66	1832.46	1765.57	1392.81	1150.22	2817.08	2107.76	2162.23	2156.42	2448.49	2334.67	1690.46	1799.01	1271.51	2462.42	2159.33	2391.58	17.5524	6.78199
Pah	2304.34	1692.79	1177.89	925.073	966.208	2507.02	3222.29	3228.59	3483.02	3824	3209.32	3246.98	1998.57	1051.48	1736.62	3225.44	3653.51	3228.15	30.6505	7.31273
Q8C1L7	6511.44	6584.68	5324.29	5591.23	4931.8	4961.92	6715.18	6984.64	7191.32	7165.76	7544.74	7687.07	6548.06	5457.76	4946.86	6849.91	7178.54	7615.9	14.4735	5.32632
Akr1b1	2744.07	3467.41	2787.44	2858.71	5545.32	5177.16	2171.35	1682.41	1670.05	1895.46	2059.1	2224.64	3105.74	2823.07	5361.24	1926.88	1782.75	2141.87	36.9621	9.26527
Prss3b	29793.8	28187.7	22846.3	23320.2	34772.4	35064.3	23150.9	19776.7	18620.3	20097.7	18628.5	19549.8	28990.7	23083.3	34918.4	21463.8	19359	19089.1	20.4071	6.51028
Sdf2l1	645.919	1298.24	964.683	1203.92	1305.7	1083.72	1911.63	1824.92	1378.7	1775.75	2259.6	2042.49	972.079	1084.3	1194.71	1868.27	1577.22	2151.05	10.2718	15.3803
Pkm	5519.96	5322.74	4176.23	4094.82	3308.24	4045.66	6473.4	7539.03	6316.67	6785.17	5739.68	5712.68	5421.35	4135.52	3676.95	7006.21	6550.92	5726.18	20.4998	10.0943
Pnliprp2	2347.09	2680.47	2860.93	2889.41	11310.3	10914.4	1174.82	1348.94	1119.74	885.727	1314.16	1322.51	2513.78	2875.17	11112.3	1261.88	1002.74	1318.33	88.4186	14.0916
Gfus	5737.62	5864.22	6345.39	6834.89	42517.1	42202.8	1474.7	1596.1	1662.27	1847.06	3072.08	3071.27	5800.92	6590.14	42359.9	1535.4	1754.67	3071.67	114.427	39.1844
Hnrnpa3	2014.32	1749.77	1467.46	1573.85	1474.99	574.857	3647.12	3041.06	2356.73	2864.54	3056.87	3084.24	1882.05	1520.65	1024.93	3344.09	2610.63	3070.56	29.1563	12.3206
Gatd3	888.663	937.757	689.454	654.964	354.497	414.346	2473.44	2350.8	1368.18	1555.52	1003.57	1041.25	913.21	672.209	384.421	2412.12	1461.85	1022.41	40.3188	43.5218
Rps28	1543.13	1547.48	1443.2	1471.81	642.817	752.419	2721.41	2809.21	2185.1	2177.36	2062.5	2096.6	1545.3	1457.51	697.618	2765.31	2181.23	2079.55	37.7906	15.8016
Pgam1	1763.74	1810.77	1565.58	1489.9	1714.93	2039.61	2100.55	2599.73	2033.17	2081.21	2113.1	2132.45	1787.26	1527.74	1877.27	2350.14	2057.19	2122.77	10.486	7.06304
Syncrip	229.869	190.063	292.044	284.442	177.705	299.98	292.298	342.112	433.636	473.727	678.371	589.81	209.966	288.243	238.843	317.205	453.682	634.09	16.1119	33.9399
Hsp90b1	39624.5	37068.7	29867.5	29830	26731.2	24601.9	27194.1	24632.7	13949	14930.8	15394.3	15434.2	38346.6	29848.7	25666.5	25913.4	14439.9	15414.3	20.6514	34.2221
Dmbt1	7369.3	7311.83	5312.39	5563.77	1851.37	3107.17	15950.8	14468.3	10540.3	11280.2	8900.7	9268.63	7340.56	5438.08	2479.27	15209.6	10910.3	9084.67	48.1658	26.7971
Srm	1623.32	1440.24	1694.21	1760.91	1107.17	1728.47	1132.26	959.725	1009.39	1101.33	1293.64	1256.56	1531.78	1727.56	1417.82	1045.99	1055.36	1275.1	10.0485	11.5199
Eef1a1_1	4672.78	4598.56	3815.65	3536.43	1980.63	2780.63	6379.88	5650.59	5410.6	5992.18	5162.02	5519.62	4635.67	3676.04	2380.63	6015.24	5701.39	5340.82	31.752	5.93545
Krt86	6109.52	5959.61	4561.06	5238.69	2258.84	1471.48	13335.4	14696.9	9187.16	9518.77	7304.32	8103.47	6034.56	4899.87	1865.16	14016.2	9352.96	7703.9	50.5246	31.6083
Hspa1l	2755.17	2694.66	2039.26	2206.54	1718.44	2275.34	2180.61	3372.11	3943.91	4215.69	3742.24	3911.7	2724.92	2122.9	1996.89	2776.36	4079.8	3826.97	17.0535	19.4104
Vcp	2747.74	2733.59	2334.97	2367.38	2116.67	1981.33	2872.32	2471.52	3180.33	3286.13	3211.19	3129.66	2740.67	2351.17	2049	2671.92	3233.23	3170.42	14.5677	10.1663
Rpsa	7735.1	6618.57	6457.49	6668.2	10044.7	10428.9	12918.3	12232.9	10703.1	11577.9	9402.91	10113.7	7176.84	6562.85	10236.8	12575.6	11140.5	9758.28	24.6243	12.6253
Hint1	4592.04	4965.45	4632.83	4305.96	3523.83	3531.3	5197.59	5435.48	5284.32	5455.12	4917.64	5012.04	4778.75	4469.4	3527.56	5316.54	5369.72	4964.84	15.3031	4.21733
Actb	17260	18352.2	14124.5	15359.2	3909.38	9464.57	29430.7	28105.7	26475.8	26447.4	23065.8	24497.7	17806.1	14741.9	6686.98	28768.2	26461.6	23781.8	43.9138	9.47537
Sars1	3407.88	3166.01	2664.54	2657.1	2012.91	1432.73	4567.44	4351.74	3685.53	4161.93	3440.23	3479.65	3286.95	2660.82	1722.82	4459.59	3923.73	3459.94	30.7888	12.6719
Gfap	4798.02	4456.09	3801.99	3165.41	2482.99	2385.81	6233.6	4707.03	5670.09	5875.61	4705.6	4623.76	4627.05	3483.7	2434.4	5470.31	5772.85	4664.68	31.1991	10.8023
Hsp90ab1	15200.3	14480.7	8536.5	8883.34	35381.7	34169.7	7582.45	7856.38	6885.12	7058.3	6896.6	6763.29	14840.5	8709.92	34775.7	7719.41	6971.71	6829.94	70.0982	6.66178
Hadh	1352.34	1350.81	1567.86	1790.34	973.609	1208.18	1635.48	1893.39	1697.33	1716.52	1976.91	1963.43	1351.57	1679.1	1090.9	1764.44	1706.93	1970.17	21.453	7.63031
Rrbp1	7276.89	7441.02	5493.31	5031.9	5131.53	7114.45	13115.2	11995.4	9248.32	9982.69	6653.2	7223.47	7358.95	5262.6	6122.99	12555.3	9615.5	6938.33	16.8652	28.9547
Hyou1	5642.18	6126.24	5060.94	5329.36	2446.08	4725.75	8205.04	8308.81	7230.54	6854.12	6442.9	7036.54	5884.21	5195.15	3585.92	8256.92	7042.33	6739.72	24.1274	10.9305
Rps19	9002.81	8874.04	6004.02	6505.86	4741.45	4326.82	12102.9	12132.4	9114.06	9640.56	8277.76	8625.29	8938.43	6254.94	4534.14	12117.6	9377.31	8451.53	33.754	19.0984
Copg1	4203.58	3901.69	3716.37	4078.64	921.706	1587.6	7959.23	7142.08	5712.52	5965.45	5171.57	5369.77	4052.64	3897.5	1254.65	7550.65	5838.98	5270.67	51.252	19.0802
Aldh6a1	9025.13	7940.28	7058.25	7055.99	9417.14	6918.98	13645.2	13810.6	9849.63	9830.01	8699.13	9110.94	8482.7	7057.12	8168.06	13727.9	9839.82	8905.04	9.47711	23.6295
Rps12	4514.71	4553.2	3366.27	3607.68	1768.26	2803.84	5535.78	6500.53	4785.01	4693.66	4869.11	5069.63	4533.95	3486.98	2286.05	6018.15	4739.33	4969.37	32.7399	13.0038
Mmut	2345.63	2574.59	1975.51	1943.09	1332.23	1278.9	3355.47	3254.37	2644.81	2784.2	2271.62	2411.44	2460.11	1959.3	1305.57	3304.92	2714.51	2341.53	30.3385	17.4298
Rplp1	13581.4	13365.6	13068.5	12203.3	5386.45	4393.2	16432.4	15337.4	17793.3	18944.7	18912.6	19597.2	13473.5	12635.9	4889.83	15884.9	18369	19254.9	45.8001	9.79476
Rps15a	6166.64	6081.38	5649.46	5693	3597.79	3699.16	7610.8	5771.48	6430.91	6867.42	8124.22	8712	6124.01	5671.23	3648.47	6691.14	6649.16	8418.11	25.6052	13.9174
Eif4b	979.22	930.998	473.777	692.325	411.657	442.43	1236.83	1351.34	1003.96	1139.1	827.717	822.684	955.109	583.051	427.044	1294.08	1071.53	825.2	41.4154	22.0517
Eef1d	5397.6	5661.49	7239.71	6550.5	18256.9	16521.1	6314.38	3472.28	3896.16	4048.4	4546.83	4396.45	5529.55	6895.1	17389	4893.33	3972.28	4471.64	65.2945	10.3711
Dbt	2749.32	2166.62	2269.64	2303.98	711.568	2010.52	4592.87	5274.29	3321.56	3545.44	2794.81	2689.67	2457.97	2286.81	1361.04	4933.58	3433.5	2742.24	28.9956	30.2523
Pcbp1	28569.6	28463.5	19743.8	18802.1	11099.1	12349.6	40273.3	38425	28576.5	31203.7	25565.8	25804.9	28516.5	19273	11724.3	39349.1	29890.1	25685.4	42.3953	22.1172
Rpl24	2712.6	2393.62	2839.16	2708.63	9566.85	8100.43	2198.03	1824.67	1847.36	1903.03	1905.56	1954.45	2553.11	2773.89	8833.64	2011.35	1875.2	1930.01	75.5059	3.53343
Atp5f1a	23728.7	22664.2	22983.3	24079.4	90021.2	90821.7	17784.7	19085.4	14055.1	14128.7	15878.3	17362.6	23196.5	23531.3	90421.4	18435	14091.9	16620.5	84.6874	13.315
Reg2	1046.84	1005.18	1175.04	1311.4	297.225	1201.19	1714.76	1669.72	1557.88	1474.09	2097.94	2261.28	1026.01	1243.22	749.209	1692.24	1515.98	2179.61	24.609	19.1404
Rps12_1	5644.99	4923.69	4302.77	4416.83	2549.77	3727.74	8755.11	8093.66	5677.32	5693.82	4949.6	5290.91	5284.34	4359.8	3138.75	8424.38	5685.57	5120.25	25.2572	27.5691
Krt8	11375.8	12847.5	11997.3	12998	7299.48	8930.01	31146.9	30748.4	14394.4	11815.2	14348.7	16550	12111.7	12497.7	8114.75	30947.6	13104.8	15449.3	22.2473	48.8854
Nme1	1942.98	1617.64	1839.42	1799.9	2206.03	2140.02	2372.28	3607.03	2162.85	2140.89	2345.27	2441.72	1780.31	1819.66	2173.03	2989.65	2151.87	2393.49	11.2389	17.1683
Cpa2	6518.4	6501.51	6812.7	6901.52	3701.19	3394.83	3507.64	3359.94	3676.55	3682.96	4160.06	3868.13	6509.96	6857.11	3548.01	3433.79	3679.75	4014.1	32.2541	7.85273
Eef1a1	57344.9	55246.6	47265.9	46010.1	23111.1	28068.3	59451.7	51824.3	64432.5	71357.4	65204.4	67044	56295.8	46638	25589.7	55638	67894.9	66124.2	36.6498	10.4791
Stox2	2427.2	2685.93	2425.55	2434.72	481.453	567.461	3093.82	4190.39	3288.31	3346.99	3717.38	4397.79	2556.57	2430.14	524.457	3642.1	3317.65	4057.58	61.9742	10.0994
Aldh1l1	7288.2	6145.82	6589.95	7055.41	1677.02	2572.29	9366.35	9229.21	9844.73	8544.66	8625.33	8429.47	6717.01	6822.68	2124.65	9297.78	9194.7	8527.4	51.3732	4.64336
Tubb1	962.872	903.027	878.079	877.451	4097.96	3802.76	598.918	669.16	653.785	650.988	692.597	657.719	932.949	877.765	3950.36	634.039	652.386	675.158	91.5585	3.15039
Sord	1288.69	1318.85	1164.82	1217.56	238.894	1140.8	2906.06	2021.48	1777.75	1676.35	1779.73	1865.11	1303.77	1191.19	689.845	2463.77	1727.05	1822.42	30.787	19.9891
Gapdh	9009.83	8881.5	6762.53	6973.21	4415.53	5146.88	10141.5	9485.72	8369.25	9061.53	8596.24	9044.89	8945.66	6867.87	4781.2	9813.62	8715.39	8820.56	30.3315	6.64713
Erp27	15006.4	14316.4	8506.29	8600.37	6777.28	6848.37	29580.8	26074.5	17865.9	18963.4	10068.9	10417.8	14661.4	8553.33	6812.82	27827.7	18414.7	10243.4	41.1806	46.7346
Pdia6	8153.97	7984.82	6016.68	6422.59	4726.3	4858.78	7596.37	7781.4	7974.39	8515.14	7671.86	8487.16	8069.4	6219.63	4792.54	7688.88	8244.77	8079.51	25.8306	3.56623
Pdia6_1	13377.8	13100.3	9871.26	10537.2	7754.21	7971.56	12463	12766.6	13083.2	13970.4	12586.8	13924.5	13239.1	10204.2	7862.88	12614.8	13526.8	13255.6	25.8306	3.56623
Fkbp11	4659.77	4364.04	4108.12	4002.56	7745.86	7837.75	5488.24	652.502	2596.61	2271.66	2721.29	2895.53	4511.9	4055.34	7791.81	3070.37	2434.14	2808.41	37.3788	11.5398
Mdfi	875.27	978.69	962.652	850.884	2811.55	2594.55	400.7	435.766	744.857	868.863	822.221	895.262	926.98	906.768	2703.05	418.233	806.86	858.742	68.1957	34.66
Decr1	466.622	424.944	460.088	448.148	98.3316	151.157	565.611	424.649	581.744	581.159	855.294	805.917	445.783	454.118	124.745	495.13	581.452	830.605	54.986	27.4016
Eno1	1156.47	1123.79	878.696	803.737	9419.02	8561.04	765.116	344.594	555.517	694.732	653.25	737.355	1140.13	841.216	8990.03	554.855	625.124	695.302	126.352	11.2341
D1Pas1	748.56	936.34	751.485	832.057	239.6	357.048	3379.76	2696.32	826.952	962.804	886.42	969.582	842.45	791.771	298.324	3038.04	894.878	928.001	46.6625	75.7823
Phtf2	2859.68	2846.95	1897.69	1835.16	549.287	1074.67	3794.87	4364.64	3148.15	3257.28	2322.33	2612.53	2853.31	1866.43	811.979	4079.76	3202.71	2467.43	55.3636	24.8372
Rps27	1849.47	2659.44	3017.07	2966.58	884.547	1602.07	5018.72	5285.47	3181.88	2903.33	2668.49	2898.23	2254.46	2991.82	1243.31	5152.09	3042.61	2783.36	40.5799	35.5045
Rack1	5075.29	6581.3	5414.15	6001.73	3343.51	5705.55	10178.9	10221.2	6618.28	5825.65	6485.09	6316.51	5828.29	5707.94	4524.53	10200.1	6221.97	6400.8	13.4583	29.5352
NARS1	7135.66	6993.35	4183.35	4371.03	1337	2602.05	14090.5	11495	7129.89	7940.31	5442.26	5494.88	7064.5	4277.19	1969.53	12792.7	7535.1	5468.57	57.4985	43.9149
Rps18-ps5	5952.86	6023.39	5257.49	5479.37	1530.91	2963.51	7297.55	5807.94	7153.92	6915.09	7792.38	8237.94	5988.13	5368.43	2247.21	6552.74	7034.5	8015.16	44.216	10.3496
Gcat	7525.13	8215.35	7626.15	7947.02	1370.05	2304.69	14199.8	11535.4	9600.57	9433.11	9318.53	9988.3	7870.24	7786.58	1837.37	12867.6	9516.84	9653.41	59.32	17.7575
Hspa5	46102.1	45667	29684.8	31661.4	6087.67	6635.7	64696.7	62295.2	52338.9	57906.6	41208.9	43482	45884.5	30673.1	6361.68	63496	55122.7	42345.5	72.1253	19.8517
Stk35	3790.78	3096.87	3760.03	3962.08	1690.01	4109	16033	13090.9	4281.36	4010.15	4420.46	4858.41	3443.83	3861.06	2899.5	14561.9	4145.75	4639.43	14.1755	75.5099
Eef1g	6936.19	6169.29	5244.07	5401.11	1575.25	1738.84	8834.9	7421.84	6979.23	7613.86	6717.67	7149.71	6552.74	5322.59	1657.05	8128.37	7296.55	6933.69	56.4602	8.21818
Phgdh	17487.4	17588.3	12342.4	12805.9	6580.03	6820.91	23803.6	20043.9	17152.4	17694.2	14730	15400.3	17537.8	12574.1	6700.47	21923.8	17423.3	15065.2	44.211	19.2123
Krt18	4954.39	5425.02	5271.58	5812.6	9950.13	18082	5649.69	5995.44	3856.84	3543.39	3375.33	3587.19	5189.71	5542.09	14016.1	5822.57	3700.11	3481.26	60.5784	29.8343
Krt84	1219.75	1189.48	1358.55	1407.26	837.681	1045.93	1453.59	1512.86	1238.94	1214.04	1722.91	1732.54	1204.62	1382.9	941.805	1483.22	1226.49	1727.73	18.8616	16.9451
Hdac4	16941.6	15980.3	11582.5	13168.5	1495.93	1294.65	106509	91660.5	14776.7	16861.6	14325.1	15343	16461	12375.5	1395.29	99084.8	15819.2	14834.1	77.3162	111.826
Snd1	5781.36	5838.01	4361.99	4156.5	2935.98	3110.54	7966.13	7723.88	5576.72	5885.59	4800.94	4701.21	5809.69	4259.25	3023.26	7845.01	5731.15	4751.07	31.9924	25.883
Ufm1	4567.08	4031.51	3991.46	4173.82	70997.4	66840.1	1464.32	1392.36	3038	3009.25	3771.98	4078.34	4299.29	4082.64	68918.8	1428.34	3023.62	3925.16	145.034	45.2794
Hbb-bs	13365.4	14425.3	12452.8	13683.9	4070.38	7106.29	17835.9	20191	13524	15102.7	14985.2	16168	13895.4	13068.4	5588.33	19013.5	14313.4	15576.6	42.173	14.9215
Gcg	993.263	909.157	1051.61	985.677	125.565	121.258	896.188	790.887	1704.4	1785.23	1948.05	1900.12	951.21	1018.64	123.411	843.538	1744.81	1924.09	71.4488	38.4991
Mdh2	18569.8	17173.8	13097.2	13079.4	2712.69	2916.44	26820.8	23556.8	18525.9	19942.9	16261.8	16880.1	17871.8	13088.3	2814.56	25188.8	19234.4	16570.9	68.3379	21.7025
Gnmt	1488.75	1673.58	920.032	978.362	455.706	458.436	2433.04	2281.34	1538.45	1644.36	1013.85	1190.24	1581.16	949.197	457.071	2357.19	1591.41	1102.05	56.5865	37.5768
Lbx2	3760.51	3550.39	2155.13	1935.6	950.631	1542.47	4275.86	3620.12	4545.19	4899.45	2608.86	2388.55	3655.45	2045.37	1246.55	3947.99	4722.32	2498.71	52.9843	30.3183
Hadha	1665.76	1505.85	1312.67	1345.08	1599.71	2062	2419.33	2425.78	1695.46	1784.78	1754.15	1716.79	1585.8	1328.87	1830.85	2422.55	1740.12	1735.47	15.8684	20.1089
Prdx2	3406.73	3317.42	2565.46	3018.03	859.325	1329.03	2497.4	2785.61	4069.23	4568.48	4853.8	5179.86	3362.07	2791.75	1094.18	2641.5	4318.86	5016.83	48.8293	30.5794
Prdx5	872.23	898.833	1002.16	982.87	977.428	888.169	2162.9	1111.72	1068.36	990.021	1193.57	1077.62	885.531	992.516	932.798	1637.31	1029.19	1135.59	5.72209	25.6257
Tuba4a	3090.29	2857.12	2366.21	2347.94	2771.73	3188.1	3434.39	3139.85	3031.22	3364.44	3090.97	2831.54	2973.7	2357.07	2979.91	3287.12	3197.83	2961.26	12.9165	5.34775
Nucb2	1977.88	1789.3	1498.33	1573.61	2611.14	6123.34	1052.42	817.738	1716.15	1700.28	1478.89	1410.13	1883.59	1535.97	4367.24	935.078	1708.21	1444.51	59.4891	28.8435
Mdh1	11091.9	10773.5	8336.34	8115.42	6452.1	6487.28	13910.4	12938	10578.1	11101.5	8852.86	8872.76	10932.7	8225.88	6469.69	13424.2	10839.8	8862.81	26.3185	20.7152
Krt15	3314.39	3210.8	2308.76	2609.26	3413.75	2150.31	3391.1	2741.19	1626.53	1672.05	1373.35	1520.13	3262.59	2459.01	2782.03	3066.15	1649.29	1446.74	14.2654	42.9552
Rars	7029.75	7211.13	6916.88	6447.69	163913	143476	3496.85	3108.8	4243.25	4997.46	6325.84	6702.76	7120.44	6682.29	153694	3302.83	4620.36	6514.3	151.796	33.5447
Cdv3	1355.97	1227.08	997.357	999.578	366.203	319.654	1180.74	963.291	1658.02	1663.64	1368.19	1521.09	1291.53	998.467	342.929	1072.01	1660.83	1444.64	55.342	21.3898
Calm1	3834.51	3515.2	2440.75	2745.38	2582.8	2353.85	2922.42	4026.72	3666.22	3885.35	3322.89	3358.61	3674.85	2593.06	2468.32	3474.57	3775.79	3340.75	22.785	6.31154
Bcat2	12761.2	12518.1	9204.99	10089.2	4075.77	6637.77	15982.9	18163	11758.2	12215.3	10768.9	11166.2	12639.7	9647.1	5356.77	17073	11986.7	10967.5	39.7272	24.5136
H4f16	7780.86	6595.56	6899.25	6783.29	1906.14	2963.86	10163.8	11229.1	7081.57	7106.97	7450.91	7443.64	7188.21	6841.27	2435	10696.4	7094.27	7447.28	48.2821	23.6033
Tmem214	106070	99397.1	62612.9	64245.1	29397.7	27276.8	112798	98091.9	97278.3	102152	77855.2	84743.5	102734	63429	28337.3	105445	99715.2	81299.3	57.4058	13.2124
Aldh1a7	1871.14	1746.17	1267.52	1365.97	2622.17	2042.01	17433.2	15776.1	2482.83	2692.09	2010.88	1929.53	1808.65	1316.75	2332.09	16604.6	2587.46	1970.21	27.9114	117.333
Dld	5615.56	5553.9	3715.29	3785.96	1791.8	2185.6	9090.87	7577.25	4775.54	5286.67	4163.41	4318.54	5584.73	3750.63	1988.7	8334.06	5031.11	4240.97	47.6367	36.9978
Try5	73.7791	54.5745	169.962	163.244	384.928	8961.38	77.7523	61.6555	14.7013	22.6761	99.5938	93.7348	64.1768	166.603	4673.16	69.7039	18.6887	96.6643	161.009	64.1986
Ints4	557.324	579.844	1073.48	1002.22	384.031	379.626	372.949	134.777	424.625	412.06	470.8	460.083	568.584	1037.85	381.829	253.863	418.343	465.441	50.9989	29.2929
Espl1	1251.94	1154.08	1285.72	1066.7	4546.8	4297.41	2000.42	1693.18	500.818	517.152	705.218	667.962	1203.01	1176.21	4422.1	1846.8	508.985	686.59	82.322	71.6445
Pycr1	3822.46	3578.53	3958.89	4716.36	626.645	2425.84	6536.11	5751.69	5411.4	4814.93	4141.36	4331.41	3700.5	4337.63	1526.24	6143.9	5113.17	4236.39	46.2361	18.4877
Srp68	2044.01	1956.39	1525.26	1550.61	8474.17	7401.75	1600.27	1986.77	1311.08	1478.58	1319.9	1367.16	2000.2	1537.94	7937.96	1793.52	1394.83	1343.53	93.301	16.3065
Prc1	519.092	436.598	626.534	718.892	68.9311	177.972	0	0	183.269	179.631	165.079	160.58	477.845	672.713	123.451	0	181.45	162.83	65.5721	86.9817
Glud1	5963.6	6090.43	4475.85	4631.17	4273.36	4687.17	15190.6	14416.7	5417.11	6022.22	5392.47	5336.44	6027.02	4553.51	4480.26	14803.6	5719.66	5364.45	17.3824	61.9999
Cltc	2757.56	2372.11	2002.93	1968.02	1035.98	927.718	2605.01	2883.37	2585.45	2604.73	2053.5	2306.44	2564.83	1985.48	981.848	2744.19	2595.09	2179.97	43.4322	11.665
Hspa9	37096.5	40830.6	27704.3	29801.9	5798.69	7713.5	86712.4	80765.5	33320.2	36612.7	28136.4	29359	38963.5	28753.1	6756.09	83739	34966.4	28747.7	66.3031	61.2702
Pc	17544.1	17286	11850.3	12478.5	13087.5	30714.2	11073.4	12013.6	12276.7	13595.6	11339.9	12208.4	17415	12164.4	21900.9	11543.5	12936.1	11774.1	28.3987	6.17674
Prss2	48710.7	46555.7	37070.4	39238.3	13841	17787.2	63477.6	60558.6	40804.3	43472.1	41589	45238.4	47633.2	38154.3	15814.1	62018.1	42138.2	43413.7	48.2385	22.622
Hspa1b	989.073	783.89	744.271	688.908	418.096	901.905	1840.27	2728.08	1095.42	950.16	718.929	756.134	886.481	716.59	660	2284.18	1022.79	737.532	15.6251	61.0503
Rpl7	999.662	1485.32	1282.7	1493.95	83.8622	305.459	1676.16	1611.98	2042.51	1291.03	1522.15	1937.74	1242.49	1388.32	194.661	1644.07	1666.77	1729.95	69.138	2.64833
Rpl10a_1	3277.36	2953.93	2715.75	2708.9	1027.63	1480.87	3810.18	3528.43	3070.59	3108.15	2967.95	2777.32	3115.64	2712.33	1254.25	3669.31	3089.37	2872.64	41.4802	12.8301
Edc4	20262.4	18501.7	22087.8	20492.3	1699.53	1509.55	20598.5	16451.2	26440	28271.9	31908.8	32218.5	19382.1	21290	1604.54	18524.8	27356	32063.6	77.04	26.4545
Bloc1s5	2258.37	2371.62	1810.72	1936.93	2922.61	14930.3	812.321	699.106	1628.18	1734	2195.71	2514.76	2315	1873.83	8926.47	755.713	1681.09	2355.23	90.3675	50.2736
Dnajc3	4934.83	5021.8	4474.25	4492.52	1458.36	1944.74	9022.27	6883.28	5182.91	4906.76	4030.21	4268.16	4978.32	4483.39	1701.55	7952.77	5044.84	4149.18	47.4698	34.7913
Dbi	1917.33	1970.94	1960.08	2206.08	989.422	861.43	1616	1417.05	2466.95	2747.94	3614.61	3652.99	1944.13	2083.08	925.426	1516.52	2607.45	3633.8	38.2881	40.9449
Tkt	2233.04	2542.14	2060.17	2320.26	381.122	1757.22	3319.93	3151.42	3176.68	2607.4	2407.78	2739.64	2387.59	2190.21	1069.17	3235.68	2892.04	2573.71	37.7774	11.4142
Rpl10a	7544.82	7392.03	5561.44	5825.35	1382.57	3038.74	7678.7	9302.91	7486.53	7768.17	6458.49	6685.51	7468.42	5693.39	2210.65	8490.81	7627.35	6572	52.198	12.706
Mif	1654.52	1507.84	1523.52	1175.07	533.489	439.253	2195.57	2252.74	1309.07	1758.57	1355.25	1341.31	1581.18	1349.29	486.371	2224.15	1533.82	1348.28	50.6536	27.1163
Aco2	6922.76	7051.92	6389.73	6462.44	600.601	1427.83	8622.14	7680.89	7555.92	7750.64	7945.79	8172.29	6987.34	6426.08	1014.22	8151.52	7653.28	8059.04	68.5876	3.33172
Klk1b11	35207.7	33687.5	27768.1	26838.9	2850.54	3119.17	31778	30692.6	37181.4	40019.9	39256.9	40086.8	34447.6	27303.5	2984.86	31235.3	38600.6	39671.8	76.4373	12.5825
P4hb	85636.9	83604.4	59952.2	62847.3	10347.7	10534.4	97279.8	88291	85262.7	90509.5	68650.5	73186.4	84620.7	61399.7	10441	92785.4	87886.1	70918.5	72.7546	13.6831
Ogdh	5609.21	8771.72	5995.03	7397.94	333.698	2522.04	23521.6	25479.6	8503.34	6086.71	5544.39	7153.15	7190.46	6696.49	1427.87	24500.6	7295.02	6348.77	62.5669	80.3612
Actbl2	7222.71	7115.07	4760.74	4850.91	4979.55	6297.02	10231.7	10685.3	6573.43	6842.47	5812.73	6000.01	7168.89	4805.82	5638.28	10458.5	6707.95	5906.37	20.4156	31.5964
Rpl31	1790.92	2530.73	2493.29	2710.4	566.274	1734.67	2762.53	3230.1	2980.92	2800.07	2280.05	2678.56	2160.83	2601.85	1150.47	2996.31	2890.5	2479.31	37.7497	9.7938
Rps2	6153.8	6086.24	5174.88	5134.95	2675.12	4874.01	8492.88	7974.05	5414.03	5803.61	5435.49	5876.99	6120.02	5154.92	3774.56	8233.47	5608.82	5656.24	23.4992	23.1069
Echs1	4448.41	4465.45	4132.54	4058.64	1536.63	3240.47	5933.08	5179.41	4237.84	4356.44	4474.72	4546.69	4456.93	4095.59	2388.55	5556.25	4297.14	4510.7	30.2917	14.0728
Ctrb1	110835	107171	86848.5	88411.7	78964.5	76027.2	70970.9	66953.5	80266	88567.5	83798.6	83268.6	109003	87630.1	77495.9	68962.2	84416.7	83533.6	17.6022	10.9901
Fkbp2	1797.96	1890.06	1562.23	1608.04	668.25	1494.43	1256.2	2899.32	2177.29	2199.87	1890.37	2080.41	1844.01	1585.13	1081.34	2077.76	2188.58	1985.39	25.7956	4.8819
Rpl22l1	2667.17	2292.47	2140.12	2074.44	2351.81	489.935	4283.37	3218.66	3145.61	2943.39	2211.81	2250.97	2479.82	2107.28	1420.87	3751.01	3044.5	2231.39	26.8229	25.2722
Arpp21	1101.27	797.173	603.824	690.025	3170.3	2854.02	115.894	818.69	784.763	770.148	701.378	785.096	949.22	646.924	3012.16	467.292	777.456	743.237	83.7972	25.6628
Ppib	14381.2	13630.7	12185.5	12447.3	12094.1	15897.9	13862.9	13265.3	10944.9	11284.5	11129.5	11894.4	14005.9	12316.4	13996	13564.1	11114.7	11512	7.23678	10.8971
Calr	9663.69	9335.52	7058.1	6855.27	10231.2	10334.2	9211.5	10405.1	10160.1	10355.2	10204.8	10283.3	9499.6	6956.69	10282.7	9808.28	10257.6	10244.1	19.5093	2.52991
Rps2_1	824.382	838.034	806.184	790.169	394.938	682.567	680.681	665.157	480.625	510.984	500.201	514.177	831.208	798.177	538.753	672.919	495.804	507.189	22.162	17.7457
Cbs	7872.72	7772.1	7486	7648.33	4351.64	7725.63	10587.1	9783.33	7931.84	8000.99	7369.8	7843.88	7822.41	7567.17	6038.64	10185.2	7966.42	7606.84	13.5055	16.2638
Ppia	29197.2	28933.7	21223.4	20662.9	10336.9	13738.1	29141.5	26661.5	25222.3	28052.4	23524.8	24339.7	29065.4	20943.1	12037.5	27901.5	26637.3	23932.2	41.1806	7.75232
Grhpr	2757.17	2888.21	2104.82	2293.86	2714.66	3483.5	4646.43	3867.04	2694.6	2875.38	2809.38	3043.55	2822.69	2199.34	3099.08	4256.74	2784.99	2926.46	17.0253	24.4365
Tubb4b	5764.5	5356.89	5848.66	5237.31	979.937	894.001	6116.03	4728.87	6258.63	6550.03	5792.17	5996.45	5560.69	5542.99	936.969	5422.45	6404.33	5894.31	66.3854	8.31319
Rpl13	8313	7135.02	6143.49	6294.31	1983.38	2529.8	10832.8	9563.87	7091.87	7088.44	5492.54	6160.17	7724.01	6218.9	2256.59	10198.3	7090.15	5826.36	52.3023	29.2005
Rpl11	2765.09	3199.78	3288.9	3375.7	3000.86	3479.76	3213.48	3160.44	3481.54	3207.4	4058.19	4272.31	2982.44	3332.3	3240.31	3186.96	3344.47	4165.25	5.69443	14.7321
Rps8	5967.57	5332.31	4697.06	5203.66	96802.6	90435.2	6943.47	6741.03	4130.99	4206.81	3866.02	4014.11	5649.94	4950.36	93618.9	6842.25	4168.9	3940.07	146.783	32.3768
Pdia3	9912.69	9054.76	8411.71	8930.58	828.097	5272.63	8078.83	10967.3	12794.2	11941	10947.4	11344	9483.72	8671.15	3050.36	9523.05	12367.6	11145.7	49.5638	12.9583
Eef2	27657.8	26919	18957.7	19244.6	16760.4	17834.7	21179.6	20866.5	15201.7	17037.9	15052.1	15496.1	27288.4	19101.2	17297.6	21023	16119.8	15274.1	25.081	17.765
Rpl5	3278.01	3348.04	2563	2834.28	5289.31	8502.08	3500.79	3314.49	2563.71	2542.92	2496.4	2601.79	3313.02	2698.64	6895.69	3407.64	2553.31	2549.1	52.6845	17.4311
Hspd1	12806.6	12990.9	11615.2	12045.8	2446.2	1724.67	28902.6	26793	9689.45	9626.76	10194.7	11057.1	12898.7	11830.5	2085.44	27847.8	9658.1	10625.9	66.6651	63.7867
Sod1	18640.1	17505.5	14977.2	15291.4	7071.82	10808.6	15947.5	16810.4	17151.7	17908.2	17460.1	17893	18072.8	15134.3	8940.23	16379	17530	17676.5	33.1836	4.13279
Rab14	1251.12	1185.17	886.705	890.877	57.4348	1015.65	1543.31	1901	1245.35	1258.02	1322.99	1501.39	1218.14	888.791	536.544	1722.15	1251.69	1412.19	38.6836	16.3581
Rps25	4136.54	4193.66	3380.34	3542.8	3909.98	5856.68	3575.7	3276.32	3361.99	3574.93	3711.04	3961.66	4165.1	3461.57	4883.33	3426.01	3468.46	3836.35	17.0478	6.30865
Ctsd	2778.17	2623.72	2114.07	2407.36	8514.21	5937.52	11454	10875.4	4305	4222.8	4124.61	4123.55	2700.94	2260.71	7225.86	11164.7	4263.9	4124.08	67.6522	61.7585
Q8C5B4	57307.9	56026.6	45567.5	47607.2	23618.6	22196.2	31519.8	32163.2	28046.5	28835.4	28108.5	28609.1	56667.3	46587.3	22907.4	31841.5	28440.9	28358.8	41.21	6.7264
Amy2	234521	229278	186476	194823	96654.5	90833.4	128988	131621	114774	118003	115028	117077	231899	190649	93743.9	130305	116389	116052	41.21	6.7264
H3-5	3671.96	3532.64	3272.94	3285.21	2385.86	2299.04	2493.91	2631.54	2455.41	2695.56	2839.72	2699.24	3602.3	3279.07	2342.45	2562.73	2575.49	2769.48	21.282	4.39547
Got2	2037.8	1808.32	1866.5	1902.41	3347.4	2834.53	795.129	1729.04	1888.96	1989.55	2026.73	2017.19	1923.06	1884.46	3090.97	1262.09	1939.26	2021.96	29.8199	23.9444
Fau	7296.81	6784.35	5474.81	4984.6	17108.3	14139.7	7345.27	6460.78	5401.54	5875.94	5418.81	4994.29	7040.58	5229.71	15624	6903.02	5638.74	5206.55	59.7189	14.9015
Azin1	6241.95	7051.39	4609.12	4714.28	1973.82	4231.01	6087.54	9134.98	5803.62	5729.48	5383.81	5476.11	6646.67	4661.7	3102.42	7611.26	5766.55	5429.96	36.9803	18.7315
Ldhc	1574.46	1371.6	1145.44	1126.1	1310.1	1160.92	141.625	1142.86	1388.49	1407.3	707.75	599.159	1473.03	1135.77	1235.51	642.243	1397.9	653.455	13.5206	48.234
Rpl6	7306.16	11088.2	8420.96	10087	1599.27	7587.85	17219.3	16732.4	11664.8	7720.39	8095.47	9102.18	9197.19	9253.96	4593.56	16975.8	9692.6	8598.83	34.8164	38.7358
Rpl35	729.339	1629.68	2544.67	2372.34	0	121.171	2283.93	2065.89	2517.17	1768.23	2909.15	2689.9	1179.51	2458.5	60.5853	2174.91	2142.7	2799.53	97.322	15.6075
Spin2f	3673.17	3715.43	3106.82	3097.19	162.172	205.311	4148.37	2552.74	3690.59	3744.72	3303	3143.77	3694.3	3102.01	183.742	3350.55	3717.66	3223.39	80.7726	7.48158
Rpl30	2381.09	2453.05	2013.42	2130.33	1527.87	1428.73	2824.1	2572.02	2104.11	2274.12	2149.97	2005.07	2417.07	2071.87	1478.3	2698.06	2189.11	2077.52	23.8718	14.2488
Rps14	1866.72	2999.88	2443.95	2508.53	896.092	2595.51	7123.42	6675.53	2573.22	1940.45	2240.62	2427	2433.3	2476.24	1745.8	6899.48	2256.84	2333.81	18.4763	69.4114
Pycr2	7396.19	7130.84	4903.41	5133.4	2636.57	2837.54	6756.54	7688.76	6258.47	6678.53	5233.38	5233.88	7263.52	5018.4	2737.05	7222.65	6468.5	5233.63	45.2079	15.918
Uggt1	3673.88	2899.75	792.065	983.573	5150.18	5663.99	8162.32	9162.64	3131.61	3550.42	3611.67	3302.45	3286.81	887.819	5407.08	8662.48	3341.02	3457.06	70.7931	58.9772
Rnase1	42129	37577.1	35273	38005.6	3837.94	13595	55502.5	50825.8	34723.8	34360.2	34944.3	38291.9	39853.1	36639.3	8716.47	53164.1	34542	36618.1	60.2914	24.6254
Cela3b	30885	27877	23602	24044.3	5448.07	7051.8	34792.8	31344.6	24802.1	25961.4	22935.2	22439.7	29381	23823.1	6249.94	33068.7	25381.7	22687.4	60.9266	19.918
Hdlbp	33229	31952	20289.3	20329.1	29863.5	30742.5	41309.2	42826	30439.7	33335.4	25351	28394.2	32590.5	20309.2	30303	42067.6	31887.6	26872.6	23.5492	23.0365
Rplp2	4794.05	4589.19	3693.09	3594.98	5616.56	4951.07	11982.7	10911.3	4189.45	4395.42	4744.61	4873.37	4691.62	3644.03	5283.81	11447	4292.43	4808.99	18.2907	58.2518
Gstm2	721.504	626.545	797.134	764.799	101.056	135.407	582.364	519.888	720.201	757.892	921.611	994.659	674.024	780.967	118.232	551.126	739.046	958.135	67.8479	27.1809
Mms22l	7092.57	7117.27	5724.29	6274.72	4085.54	8041.45	21746.4	19888.1	6847.34	6699.4	5581.17	6388.71	7104.92	5999.5	6063.5	20817.3	6773.37	5984.94	9.71256	74.5646
Eif5a	469.753	541.694	840.323	1012.06	14.4385	701.322	719.337	602.023	1081.96	1031.53	1191.47	1435.79	505.724	926.193	357.88	660.68	1056.75	1313.63	49.4225	32.5568
Acat1	15228.4	14723.1	11194.6	9738.94	5236.18	6116	15779.9	14399.8	12903.1	13914.2	10492.8	10184.9	14975.8	10466.8	5676.09	15089.8	13408.7	10338.8	44.8337	18.6091
Krt31	2824.3	3105.96	4014.7	3659.37	422.968	3480.49	1357.18	1200.29	1025.95	1268.09	1811.57	2081.62	2965.13	3837.04	1951.73	1278.74	1147.02	1946.59	32.3354	29.4144
Rps3a	4394.53	4559.26	5541.2	5724.17	1191.32	6915.65	5884.97	6831.09	5734.13	4904.48	6363.79	7098.83	4476.89	5632.68	4053.48	6358.03	5319.3	6731.31	17.3144	11.9238
Mthfd1	2162.37	2399.05	2004.77	1844.15	1743.87	3102.23	2649.15	2554.94	2500.14	2693.65	2313.72	2164.78	2280.71	1924.46	2423.05	2602.05	2596.89	2239.25	11.6244	8.38877
Rplp0	5411.7	5371.35	4540.77	4827.64	6612.97	7356.81	5907.28	5699.88	4061.54	4280.97	4760.43	4841.49	5391.52	4684.21	6984.89	5803.58	4171.25	4800.96	20.722	16.7144
Lap3	1146.1	1254.21	1034.23	1210.84	291.939	437.602	692.463	1129.05	1295.04	1139.73	1402.5	1546.16	1200.15	1122.53	364.771	910.756	1217.38	1474.33	51.5211	23.4966
Eprs	724.958	871.799	1307.74	1388.69	0	419.257	1457.77	2081.44	1329.88	1174.64	1406.96	1615.21	798.378	1348.22	209.629	1769.61	1252.26	1511.08	72.498	17.1195
Srrm1	9009.64	11958.9	11538.6	12116.8	0	6336.06	60152.5	54689.9	13520.2	11774.4	10989.6	12840.9	10484.3	11827.7	3168.03	57421.2	12647.3	11915.2	54.8726	95.3755
Rpl19	2287.7	3080.22	2654.29	3072.51	378.577	1559.26	3451.51	3468.54	2964	2304.6	2444.3	2878.28	2683.96	2863.4	968.919	3460.03	2634.3	2661.29	48.1487	16.0744
Ywhaq	987.409	1056.29	1026.53	990.484	24.278	141.776	765.106	1140.76	1004.57	1004.71	955.049	990.797	1021.85	1008.51	83.0269	952.933	1004.64	972.923	76.4015	2.66935
Clpx	15843.4	17565.9	13045.4	14558.3	1890.77	35459.8	8270.61	8394.9	6594.27	6151.18	6229.66	6620.14	16704.6	13801.8	18675.3	8332.76	6372.73	6424.9	14.9539	15.8568
Tpt1	5049.64	5006.86	4382.64	4558.2	2133.06	1912.14	3807.24	3466.72	5102.44	5066.89	5865.7	5569.81	5028.25	4470.42	2022.6	3636.98	5084.67	5717.76	41.6307	22.1609
Acadl	4877.19	4707.02	3972.34	3790.34	6369.97	6398.05	17496.7	16573.8	5060.16	4927.47	4507.3	4637.46	4792.1	3881.34	6384.01	17035.3	4993.81	4572.38	25.2371	79.8106
Rpl7_1	3195.83	3348.83	2734.01	2761.18	1828.52	2767.41	5715.07	5956.26	2583.64	2684.09	2793.87	2841.63	3272.33	2747.6	2297.97	5835.66	2633.87	2817.75	17.5885	47.7838
Zc3hav1l	3495.34	5188.58	3306.18	3259.37	263.142	4029.6	8669.26	6122.73	4232.09	4098.43	3249.13	3475.86	4341.96	3282.77	2146.37	7395.99	4165.26	3362.5	33.7122	42.9196
Pabpc4l	1481.46	1497.19	1299.85	1179.87	1441.35	1278.4	997.459	1140.64	1266.35	1388.62	1219.23	1464.84	1489.32	1239.86	1359.88	1069.05	1327.48	1342.03	9.15334	12.3239
Rps17	2076.18	2295.23	2286.06	2297.18	963.202	2551.45	2159.79	1407.29	2947.8	2825.46	3645.61	3660.47	2185.71	2291.62	1757.33	1783.54	2886.63	3653.04	13.6127	33.8736
Hist2h2aa1	19979.5	18478.1	16823.1	16858.4	252.617	197.554	19337.4	14462.9	11390.1	12530	14671.4	16958.3	19228.8	16840.7	225.086	16900.2	11960.1	15814.9	85.5624	17.434
Eif4a3l1	713.136	701.173	633.613	690.17	507.448	457.602	800.304	666.508	457.071	434.449	379.57	380.717	707.154	661.892	482.525	733.406	445.76	380.143	19.2484	36.1508
Rpl23	1085.07	1306.31	1337.05	1492.42	0	1224.43	2499.32	2774.01	2179.05	1748.3	1413.81	1798	1195.69	1414.73	612.214	2636.67	1963.68	1605.91	38.6164	25.298
Etfb	5550.62	5749.98	5522.15	5732.69	6908.52	5300.11	6020.2	6324.87	4661.62	5115.55	4871.16	5101.91	5650.3	5627.42	6104.32	6172.54	4888.59	4986.53	4.64231	13.3607
Rpl10	2366.96	2229.2	2512.16	2674.69	112.868	4627.93	5367.25	4330.18	2979.68	2796.3	2601.21	2905.38	2298.08	2593.42	2370.4	4848.72	2887.99	2753.3	6.35984	33.5417
Anxa5	979.885	930.412	1130.4	981.839	111.256	102.638	555.294	470.979	1239.61	1243.46	1161.42	1329.18	955.149	1056.12	106.947	513.137	1241.53	1245.3	73.8321	42.1636
Ptms	450.937	880.69	1202.92	1373.49	12.208	745.867	902.05	826.461	1053.89	1128.47	1264.68	1563.38	665.813	1288.21	379.038	864.255	1091.18	1414.03	59.7663	24.5984
Taldo1	1849.62	2658.36	2397.64	2211.29	1205.83	1696.82	2809.12	2323.78	2012.83	1953.73	2408.48	2312	2253.99	2304.47	1451.33	2566.45	1983.28	2360.24	23.8939	12.839
Rpl13a	1448.94	1523.9	1469.59	1652.53	1169.7	1586.29	1802.43	1560.95	1032.67	1110.61	1176.31	1207.2	1486.42	1561.06	1377.99	1681.69	1071.64	1191.75	6.24005	24.5752
Ero1b	6188.97	6385.15	4688.63	5083.9	1614.9	3089.76	4435.4	5412.26	5767.38	6001.13	5471.48	5524.05	6287.06	4886.27	2352.33	4923.83	5884.25	5497.77	44.2354	8.89102
Spta1	6022.84	5677.57	5303.17	5554.23	1407.82	818.09	5761.95	4786.39	4807.06	5348.12	4894.23	5163.43	5850.2	5428.7	1112.96	5274.17	5077.59	5028.83	63.4737	2.53331
Reep5	942.317	2020.68	1904.02	2297.52	0	2334.37	2377.44	2608.9	2556.44	3220.04	2435.45	2808.16	1481.5	2100.77	1167.18	2493.17	2888.24	2621.8	30.0047	7.55326
Idh2	12799.2	12296.5	10802	10853.1	23591.8	24732.7	13495	12885.4	11364.3	11983.1	11415.3	11934.7	12547.9	10827.5	24162.3	13190.2	11673.7	11675	45.7745	7.18563
Rpl27	2984.18	3379.52	2694.05	2822.76	863.053	1298.44	3679.2	2163.79	2667.69	2980.33	2794.94	2905.99	3181.85	2758.41	1080.75	2921.5	2824.01	2850.47	47.48	1.75939
Rnh1	6558.99	6132.77	8079.1	8514.83	2848.93	3742.89	4227.28	3737	3212.58	3371.4	6028.16	5802.67	6345.88	8296.96	3295.91	3982.14	3291.99	5915.41	42.1529	30.9316
Map3k20	4450.72	3973.24	5717.77	5812.17	1049.46	2979.1	2695.1	1442.74	1994.68	2261.19	3237.97	3492.5	4211.98	5764.97	2014.28	2068.92	2127.94	3365.23	47.1485	29.039
Hist1h2bj	8866.36	11680.9	7100.12	7056.82	9230.92	13243.9	26576.4	22184.8	9158.05	8929.17	8362.36	9406.4	10273.6	7078.47	11237.4	24380.6	9043.61	8884.38	22.8435	63.1157
Msra	1948.03	1832.09	1483.89	1489.54	2069.43	1625.65	461.766	913.935	1664.84	1583.88	1927.79	2017.27	1890.06	1486.71	1847.54	687.851	1624.36	1972.53	12.7262	46.5195
Rpl22	1581.13	1769.86	1978.99	2115.91	4737.25	6492.05	2368.26	1823.75	2015.78	1575.21	1985.62	2095.75	1675.5	2047.45	5614.65	2096	1795.5	2040.69	69.8743	8.08837
Gm49948	1170.74	1247.23	1060.93	1021.82	1801.03	8702.4	1367.77	1256.7	945.318	1035.1	1058.74	1075.54	1208.98	1041.37	5251.72	1312.24	990.209	1067.14	95.3309	14.9727
Krt90	2563.05	2556.27	2499.94	2484.54	6480.1	7903.68	3543.13	3697.12	2235	2189.8	2211.36	2411.03	2559.66	2492.24	7191.89	3620.13	2212.4	2311.2	66.0113	28.9469
Eci1	545.814	540.568	497.354	495.969	944.847	1118.58	460.733	592.782	1004.5	1095.26	1131.9	1111.18	543.191	496.661	1031.71	526.758	1049.88	1121.54	42.9233	36.1014
Sycn	5031.91	5196.45	5492.82	5287.06	570.087	3303.99	6882.76	6349.51	5030.61	4474.15	4546.28	4905.22	5114.18	5389.94	1937.04	6616.13	4752.38	4725.75	46.2712	20.2024
Hnrnpk	747.631	709.584	958.783	781.852	99.0336	89.3755	273.834	305.692	1178.84	1184.04	1383.09	1205.31	728.607	870.318	94.2046	289.763	1181.44	1294.2	73.2312	59.6937
Rpl27a	3829.2	3345.48	3782.84	3285.97	2186.67	2317.51	2517	3166.21	2449.77	2588.53	2762.19	2678.99	3587.34	3534.4	2252.09	2841.6	2519.15	2720.59	24.1979	6.04687
Isca2	74.1501	68.6088	96.5926	83.3047	6623.56	1748.59	295.218	89.0168	62.5073	88.5047	115.005	68.1869	71.3795	89.9486	4186.07	192.118	75.506	91.5961	163.565	52.7769
Ran	1769.25	4037.78	2974.34	3168.03	0	4845.91	4489.74	6439.53	4232.16	4152.5	3303.06	3459.43	2903.51	3071.18	2422.95	5464.63	4192.33	3381.24	12.02	24.1636
Rpl14	3321.39	3725.92	3824.55	3825.81	455.299	2540.56	4857.91	4909.69	3486.38	3145.98	2959.05	3337.15	3523.65	3825.18	1497.93	4883.8	3316.18	3148.1	42.9177	25.3069
Hibch	3248.58	5757.54	6605.19	7323.18	0	4909.93	11319.6	11113.8	7611.58	3858.05	5764.66	6422.04	4503.06	6964.18	2454.96	11216.7	5734.81	6093.35	48.6509	39.9224
Sec31a	77766.7	72297.9	35442.1	37192.7	11843.5	10596.5	70757.5	59479.7	50308.2	53109.7	32903.6	34649.1	75032.3	36317.4	11220	65118.6	51708.9	33776.3	78.6835	31.3248
Atp5f1b	10914.6	10982.2	8839.39	8648.18	5148.69	5208.49	16749.9	16191.9	7713.06	8469.51	7768.65	7778.53	10948.4	8743.78	5178.59	16470.9	8091.28	7773.59	35.1196	45.7597
Rpl29	1405.83	2615.01	2586.99	2894.66	0	1014.06	3570.56	3205.6	2380.86	1634.58	2269.17	2410.8	2010.42	2740.82	507.031	3388.08	2007.72	2339.98	64.9814	27.9397
Rab8b	4642.31	4697.99	3794.63	3695.12	4530.17	4716.06	6321.32	5322.46	2592.07	2732.99	3023.23	2958.87	4670.15	3744.88	4623.12	5821.89	2662.53	2991.05	11.9915	45.41
Rab1A	588.31	526.931	576.197	553.552	116.844	128.278	663.187	384.117	425.579	463.774	539.797	537.028	557.62	564.875	122.561	523.652	444.677	538.412	61.0338	10.035
Adk	3177.87	3347.74	2346.78	2350.88	421.536	1069.54	2418.81	2321.01	2784.23	2914.92	2234.13	2524.08	3262.81	2348.83	745.536	2369.91	2849.58	2379.1	60.1337	10.8304
Psmd2	1113.02	1553.08	1909.47	1976.54	27.4194	1208.04	1826.24	1915.43	1669.07	1065.29	1860.44	1981.07	1333.05	1943.01	617.731	1870.84	1367.18	1920.75	51.1072	17.8075
Ctrl	29494.1	32848.4	31370.2	31572.4	5226.95	8850.75	14251	12384.4	12099.4	12192.9	12807.8	13944.9	31171.2	31471.3	7038.85	13317.7	12146.2	13376.4	60.3616	5.35987
Rpl3	978.299	1699.83	1988.18	2318.93	0	2250.22	2994.17	2502.13	2142.01	1633.32	1884.55	2007.63	1339.06	2153.55	1125.11	2748.15	1887.67	1946.09	35.2549	21.9156
Ywhah	3964.15	3516.18	2847.67	3134.97	4012.36	4141.46	7567.96	8071.69	3894.61	3802	2930.57	2945.23	3740.16	2991.32	4076.91	7819.83	3848.3	2937.9	15.4235	53.3202
Cs	885.054	879.404	1168.05	1192.29	0	2022.13	1587.98	1430.21	1425.58	1200.4	1321.93	1497.63	882.229	1180.17	1011.06	1509.09	1312.99	1409.78	14.5852	6.95104
Eftud2	4473.06	4495.91	4342.66	4604.82	4074.1	4741.46	12237.3	11364.9	3497.03	3812.45	4374.61	4587.98	4484.48	4473.74	4407.78	11801.1	3654.74	4481.29	0.932179	67.4688
Pgk2	3773.41	3704.91	2507.53	2642.38	719.75	670.092	1556.17	2238.94	3774.54	3921.28	3100.56	2909.91	3739.16	2574.96	694.921	1897.56	3847.91	3005.24	65.7472	33.5346
Anks1a	5847.39	5365.13	4828.64	4276.51	1548	1461.31	5495.82	4208.01	4139.55	4273.61	4524.04	4445.21	5606.26	4552.57	1504.66	4851.91	4206.58	4484.63	54.7881	7.17028
Trap1	10385.7	9748.71	5702.62	5560.95	2310.14	3724.43	11860.6	11893.1	6826.1	7009.99	5258.83	4942.96	10067.2	5631.78	3017.29	11876.9	6918.04	5100.9	57.1258	44.032
Sec61g	1483.72	2485.23	2354.97	2696.44	0	1927.26	3229.32	3462.2	2444.01	1711.58	2072.43	2297.22	1984.48	2525.7	963.632	3345.76	2077.79	2184.83	43.4731	27.7274
Lrrc59	3799.58	4029.2	3835.91	3530.94	4628.48	5390	4582.71	4176.47	3939.02	4228.19	5048.41	5491.86	3914.39	3683.42	5009.24	4379.59	4083.6	5270.14	16.854	13.4912
Prdx4	6447.95	6224.37	5423.27	5800.62	3421.06	4121.85	6221.73	4932.06	5826.68	6139.22	5685.56	5803.47	6336.16	5611.94	3771.45	5576.89	5982.95	5744.51	25.2339	3.53766
Pccb	5032.39	4942	3867	3882.44	5511.72	5696.62	7892.65	7737.34	4674.41	4729.48	4556.8	4483.95	4987.2	3874.72	5604.17	7815	4701.95	4520.37	18.1765	32.6101
Krt10	5284.7	4746.64	6068.68	6954.74	13461	14093.4	3008.41	4262.5	5018.08	4633.07	10292.6	10426.3	5015.67	6511.71	13777.2	3635.45	4825.57	10359.5	55.5632	57.1967
Arf4	2987.12	3261.08	1944.64	2547.84	4006.68	7075.93	1965.48	2943.68	2795.55	2873.78	2892.84	2942.92	3124.1	2246.24	5541.31	2454.58	2834.66	2917.88	46.9152	9.02848
Cela2a	36420.7	36456.5	27452.7	29360.2	10026.5	12974.3	19661.1	19442.7	16189.8	17147	17491	17256.3	36438.6	28406.4	11500.4	19551.9	16668.4	17373.7	50.0207	8.4142
Pgls	974.635	904.963	915.23	1017.45	769.523	663.569	653.582	74.7497	807.458	1050.38	814.099	891.272	939.799	966.339	716.546	364.166	928.918	852.685	15.6938	42.8424
Gfm1	1346.95	1217	1941.75	1836.41	622.211	498.711	442.421	125.274	1036.18	975.28	1379.45	1378.12	1281.97	1889.08	560.461	283.847	1005.73	1378.79	53.474	62.5837
Sec61b	1206.72	3262.77	2485.54	2896.91	0	3927.79	5141.38	7077.34	2158.83	2130.11	1489.66	2131.91	2234.74	2691.22	1963.89	6109.36	2144.47	1810.78	16.0058	71.278
Hspe1	7627.3	6363.47	5571.94	5643.67	5183.17	6305.01	7341.16	6562.49	6251.48	6320.39	5935.74	6533.75	6995.38	5607.8	5744.09	6951.83	6285.94	6234.75	12.5057	6.16328
Tuba3b	1460.33	1372.92	1562.84	1386.18	313.548	62.4612	0	0	1640.54	1715.85	1555.46	1402.51	1416.63	1474.51	188.004	0	1678.19	1478.98	70.7955	87.1182
Actn1	1959.83	1866.03	2004.22	1967.55	838.252	1125.66	1185.95	1018.19	2971.72	2765.43	2496.3	2436.72	1912.93	1985.88	981.957	1102.07	2868.58	2466.51	34.4053	43.1518
Rpl9	5194.82	5225.44	4002.43	4135.07	4186.06	4459.89	9768.48	9838.59	4038.03	4208.73	4073.17	4049.53	5210.13	4068.75	4322.98	9803.54	4123.38	4061.35	13.2163	54.994
Asns	2900.91	2934.89	2586.23	2363.24	1597.57	1804.69	2432.83	2076.41	2592.75	2737.09	2899.61	2933.45	2917.9	2474.74	1701.13	2254.62	2664.92	2916.53	26.0434	12.7913
Gstm1	10386.9	11075.1	10083.1	10124.1	8410.6	27161.6	10308.2	10860.1	9495.88	9160.51	9316.75	10309.3	10731	10103.6	17786.1	10584.2	9328.19	9813.03	33.1369	6.39246
Vrk3	152.291	117.887	90.1599	107.742	1801.93	1549.05	389.787	253.063	97.3658	112.02	109.511	100.439	135.089	98.9507	1675.49	321.425	104.693	104.975	141.39	70.6368
Anxa6	3185.11	3028.44	2504.9	2645.28	2977.71	3479.93	5026.39	4027.59	2834.34	2938.49	2779.53	2788.6	3106.77	2575.09	3228.82	4526.99	2886.42	2784.06	11.7027	28.7739
Rpl34	935.422	2942.49	2516.77	2933.64	0	4185.93	2112.59	3960.91	2537.75	1914.6	2293.16	2429.36	1938.96	2725.2	2092.96	3036.75	2226.18	2361.26	18.4986	17.088
Pabpc6	1436.73	1497.97	1028.13	1166.23	1624.58	3441.88	1584.14	2133.23	1964.72	1991.49	1825.38	1720.57	1467.35	1097.18	2533.23	1858.69	1978.1	1772.98	43.8771	5.50948
Rpl7a	9232.57	8926.5	8276.36	8492.67	13388.4	15224.1	12931	12363	8371.2	7827.51	6564.7	6769.25	9079.54	8384.51	14306.2	12647	8099.35	6666.97	30.5661	34.1694
Aldh9a1	861.063	769.596	1012.84	882.272	1260.37	227.492	206.373	165.706	709.339	792.9	902.105	953.012	815.329	947.554	743.93	186.039	751.12	927.558	12.3641	62.3197
Cnpy2	3107.29	2914.73	2642.79	2562.21	1987.83	2854.14	2800.49	2528.75	2894.17	3140.45	2839.86	2848.85	3011.01	2602.5	2420.98	2664.62	3017.31	2844.36	11.2839	6.20507
Psat1	16888.7	11335.8	15907.5	14627.9	1161.51	1709.49	7575.78	1032.98	5277.39	4645.75	4390.17	4603.92	14112.2	15267.7	1435.5	4304.38	4961.57	4497.05	74.7117	7.36403
Rpl4	1210.83	920.282	1288.58	1398.06	850.55	1861.87	899.546	925.229	1025.98	997.442	1291.14	1367.68	1065.56	1343.32	1356.21	912.388	1011.71	1329.41	13.0846	20.0859
Gm20390	24365.5	23537.5	21892.2	22138.6	4419.37	4277.66	14295.1	12990.4	20716	19375	23010.3	22428.9	23951.5	22015.4	4348.52	13642.7	20045.5	22719.6	64.4078	24.8068
Suclg1	38564.1	38491.7	32451.3	32172.4	12256.7	6017.79	28883.8	26720	28791.9	31888.6	29619.8	29141.5	38527.9	32311.8	9137.23	27801.9	30340.2	29380.7	58.1017	4.39322
Dnase1	2672.97	5179.09	5638.77	6491.33	0	22128	7586.51	7432.2	5257.2	3859.09	4650.07	5011	3926.03	6065.05	11064	7509.36	4558.14	4830.54	52.1951	28.9551
Pebp1	2398.99	2323.75	2656.72	2469.15	2779.23	3782.64	3896.87	3657.07	2769.29	2332.1	2636.1	2789.6	2361.37	2562.93	3280.93	3776.97	2550.7	2712.85	17.6721	22.1048
Siglec1	1178.76	2334.61	2436.93	3034.3	0	2407.02	2727.38	3232.31	1605.82	925.757	1564.73	1746.86	1756.68	2735.62	1203.51	2979.84	1265.79	1655.79	40.8643	45.6724
Dnah7b	1107.62	1124.54	976.423	1096.79	1926.32	17176.3	2213.6	2025.05	909.445	928.581	1063.07	970.209	1116.08	1036.61	9551.29	2119.33	919.013	1016.64	125.423	49.3179
Cul7	3626.99	4122.93	1797.01	2277.02	1291.92	481.204	289.433	327.455	3001.07	3200.73	1703.09	1642.53	3874.96	2037.01	886.564	308.444	3100.9	1672.81	66.5138	82.4267
Rpl8	3793.2	3403.54	2773.33	3007.29	1233.64	2910.73	6258.46	5404.56	2522.66	2564.46	2461.51	2390.17	3598.37	2890.31	2072.19	5831.51	2543.56	2425.84	26.7643	53.6949
Cfap45	517.45	1028.1	1257.09	1385.24	0	794.288	704.963	660.411	834.278	352.314	1120.26	1201.02	772.776	1321.16	397.144	682.687	593.296	1160.64	55.9628	37.5575
Hnrnpd	365.354	343.799	345.893	348.412	91.6428	9.82453	13.4408	454.355	598.419	595.239	630.193	615.517	354.576	347.152	50.7337	233.898	596.829	622.855	69.1012	44.877
Cpb1	66536.9	59015.5	47040.6	48802.4	11988.3	9711.16	51001.9	43089.3	38330.1	40852.9	39168	40540.7	62776.2	47921.5	10849.7	47045.6	39591.5	39854.4	66.0079	10.0318
Reg1	10781.3	11190	7066.45	8420.56	1127.93	812.621	8226.05	7850.13	5818.22	6334.39	4934.21	5446.94	10985.6	7743.5	970.275	8038.09	6076.31	5190.58	77.8253	22.6457
Uba1	2610.7	2730.3	1946.86	1939.66	2798.74	2837.16	2912.77	2777.35	2130.96	2359.49	1679.6	1823.46	2670.5	1943.26	2817.95	2845.06	2245.23	1751.53	18.9032	24.0122
Nfs1	581.758	666.301	347.601	313.991	26.2636	29.7717	31.7327	417.847	507.979	662.659	489.751	510.086	624.03	330.796	28.0177	224.79	585.319	499.918	90.9663	43.1445
Ncl	506.854	581.354	697.381	625.516	1495.5	907.776	549.081	214.071	707.284	769.349	908.722	853.271	544.104	661.449	1201.64	381.576	738.316	880.997	43.706	38.5692
Suclg2	171.22	86.4474	303.873	219.878	8.63603	10.9651	18.2393	55.5129	27.8678	27.8959	78.8539	66.5987	128.834	261.876	9.80055	36.8761	27.8819	72.7263	94.4564	51.7688
Rps11	4041.39	3934.3	3462.18	3623.76	2542.51	6370.03	5043.49	4882.26	3989.05	3996.33	3767.21	3961.97	3987.85	3542.97	4456.27	4962.87	3992.69	3864.59	11.4299	14.053
Myo5b	4019.35	3590.49	4257.91	4253.04	2279.18	2455.84	4171.3	3206.69	3176.01	3197.09	4587.38	4318.47	3804.92	4255.47	2367.51	3689	3186.55	4452.93	28.3671	16.8868
Hoxd12	16085.6	13847.1	8184.6	7891.82	2101	1554.81	12194.7	10427.8	9860.29	10746.2	4959.3	4919.36	14966.4	8038.21	1827.9	11311.2	10303.2	4939.33	79.4021	38.6964
Pnlip	37513	34907.2	24347.3	25194	4978.64	4690.01	25681.6	24044.2	21000.5	21969.9	19474.9	19608.6	36210.1	24770.7	4834.32	24862.9	21485.2	19541.7	72.3777	12.2596
Sardh	8326.31	8090.28	4379.12	4699.7	1930.41	1849.56	5927.45	4701.2	7598.99	7807.54	3540.39	3355.1	8208.29	4539.41	1889.98	5314.33	7703.27	3447.75	65.0273	38.8652
Snd1_1	11923.8	11495.3	8884.47	9163.85	3111.85	3336.29	11708.4	11440.7	7483.24	7897.76	6988.91	6904.06	11709.5	9024.16	3224.07	11574.6	7690.5	6946.48	54.3076	28.4444
Gstp1	18591.8	18751	16274.3	16446.2	12572.1	12952	16072.6	14811.3	14357.6	16062.4	20235.5	20964.4	18671.4	16360.2	12762.1	15442	15210	20600	18.6925	17.8363
Rnf214	14146.3	12706.9	11089.3	11188.4	3510.35	5285.57	10898.5	10686.5	10392.6	10704.9	9043.65	9799.29	13426.6	11138.8	4397.96	10792.5	10548.7	9421.47	48.6177	7.13303
Fkbp1a	809.709	793.853	731.082	675.118	428.402	209.001	336.51	475.077	907.499	970.87	877.356	778.849	801.781	703.1	318.701	405.794	939.184	828.102	41.9889	38.8511
Pdia4	11420	11355.7	11023.2	11328.8	1410.05	1473.74	5375.36	6858.16	8091.61	8980.79	9141.42	9427.9	11387.9	11176	1441.89	6116.76	8536.2	9284.66	71.0097	20.7511
Aldh1l2	6389.08	6363.21	5018.96	5075.31	14475.9	13752	6876.79	7750.13	6505.06	6851.11	6071.76	6011.43	6376.14	5047.13	14114	7313.46	6678.08	6041.6	57.5206	9.52321
Rpl39	3982.24	3793.05	2831.01	2769.58	554.348	1119.16	668.229	623	2443.26	2484.71	2172.17	2197.6	3887.64	2800.3	836.755	645.614	2463.98	2184.89	61.6479	55.4877
Klk1	18731.2	17949.7	14930.6	13851.1	6084.71	5679.98	19424.6	18647.2	12822.1	13608	10585.4	10249.2	18340.4	14390.8	5882.35	19035.9	13215	10417.3	49.4635	30.9137
Krt75	253.865	251.342	310.726	360.536	584.31	661.189	575	490.953	244.71	238.842	232.834	261.838	252.604	335.631	622.75	532.976	241.776	247.336	48.1157	48.8831
Ahcy	5853.72	5493.98	4672.86	4785.04	3221.97	3695.18	3424.19	4508.61	5448.04	5311.63	5466.9	5944.74	5673.85	4728.95	3458.57	3966.4	5379.83	5705.82	24.0586	18.4286
Eif2s3y	13620.4	11729.3	10824.7	10407.2	981.125	1151.84	6189.98	6147.21	8440.9	8035.43	8251.86	8180.06	12674.8	10615.9	1066.48	6168.6	8238.16	8215.96	76.2879	15.7608
Rpl15	1735.51	2166.17	2463.25	2827.39	254.665	2660.27	2847.19	2777.34	1981.07	1622.36	1834.88	1937.68	1950.84	2645.32	1457.47	2812.26	1801.71	1886.28	29.5736	25.874
Rps6	4928.11	4182.14	4285.8	4315.21	5216.32	5216.16	9268.31	8873.68	3891.89	3826.6	3960.01	4464.82	4555.12	4300.51	5216.24	9071	3859.25	4212.41	10.0769	50.9678
Cnbp	1227.64	951.548	1000.05	874.612	3019.87	2737.36	980.839	1056.65	1417.15	1322.88	1265.76	1304.5	1089.6	937.332	2878.61	1018.74	1370.01	1285.13	66.0192	14.9665
Pgk1	1711.87	1572.69	1451.42	1535.65	1427.67	1045.75	1405.36	1098.47	1608.12	1751.63	1764.8	1797.12	1642.28	1493.53	1236.71	1251.91	1679.87	1780.96	14.0769	17.8781
Hsd17b13_1	2634.7	2505.18	2011.77	2010.43	5922.8	4181.08	6858.35	5687.38	2500.57	2583.79	2749.32	2735.62	2569.94	2011.1	5051.94	6272.86	2542.18	2742.47	50.4083	54.4706
Hsd17b13	1240.91	1179.91	947.515	946.883	2789.55	1969.23	3230.19	2678.67	1177.73	1216.93	1294.89	1288.44	1210.41	947.199	2379.39	2954.43	1197.33	1291.67	50.4083	54.4706
Rpl38	1336.41	1321.21	1279.22	1004.88	679.491	400.293	1040.73	873.998	1035.82	1139.49	1144.81	1126.52	1328.81	1142.05	539.892	957.362	1087.66	1135.67	41.0811	8.70209
Arnt2	970.544	1013.75	937.558	1080.87	905.643	806.489	416.695	367.218	767.607	944.159	1489.82	1589.74	992.147	1009.22	856.066	391.956	855.883	1539.78	8.81167	62.1406
Vim	4701.25	4489.74	3916.48	4058.92	8445.85	13263.2	8119.57	8606.15	3625.34	3829.78	3740.84	3635.86	4595.49	3987.7	10854.5	8362.86	3727.56	3688.35	58.6685	51.0987
Prkcsh	1456.68	1356.37	1147.97	1215.91	3622.21	4195.27	2185.58	1452.29	1310.01	1295.75	1674.37	1728.45	1406.52	1181.94	3908.74	1818.94	1302.88	1701.41	69.8912	16.8234
Ywhae	2064.67	6111.94	4362.69	4936.07	223.471	6570.31	2423.72	7197.05	3843.8	2587.32	4337.22	4589.68	4088.31	4649.38	3396.89	4810.39	3215.56	4463.45	15.5104	20.1473
Rpl26	3023.67	3914.54	3877.88	4198.78	3722.04	6349.93	5017.28	4625.88	3985.06	4255.53	4038.44	4319.6	3469.1	4038.33	5035.99	4821.58	4120.3	4179.02	18.9695	8.89519
Pck2	26683.1	25173.5	18351.3	17794.1	2073.87	1897.68	15774.5	15109.3	13312.3	14010.5	11460.9	12019.5	25928.3	18072.7	1985.77	15441.9	13661.4	11740.2	79.6195	13.5981
Slc25a5	2234.66	2222.2	1980.35	1842.68	5823.89	2653.2	4107.52	2865.45	1617.08	1737.53	1857.96	1913.11	2228.43	1911.51	4238.55	3486.48	1677.3	1885.53	45.1877	42.1279
Pabpc4	2058.76	2058.31	1713.44	1608.81	2324.7	2529.13	3005.3	1966.71	1890.29	1938.26	2170.16	2123.06	2058.54	1661.12	2426.91	2486	1914.27	2146.61	18.6927	13.1756
Hba	59148.3	57386.2	50253.7	52162.9	33533.9	43594.2	47289	44682.4	47753.3	52346.4	58909.4	60328.6	58267.2	51208.3	38564	45985.7	50049.8	59619	20.2297	13.4904
Ivd	4580.67	5331.69	4337.29	4673.04	6479.46	6963.24	8572.9	8790.88	4859.32	4688.47	4632.4	4833.04	4956.18	4505.17	6721.35	8681.89	4773.9	4732.72	21.7127	37.4125
Pa2g4	1339.59	1560.59	1831.89	1949.27	1992.31	3080.38	1930.18	2635.3	1899.65	1443.28	2294.16	2350.73	1450.09	1890.58	2536.34	2282.74	1671.46	2322.45	27.8893	17.4419
Ywhaz	217.261	314.78	384.355	568.031	20.3375	240.362	61.0581	71.8833	624.683	504.1	646.18	828.896	266.021	476.193	130.35	66.4707	564.391	737.538	59.911	76.3781
Krt78	4937.21	4674.67	3527.89	3394.56	499.258	1520.63	5126.46	5418.77	2446.61	2650.49	2185.05	2075.71	4805.94	3461.23	1009.94	5272.61	2548.55	2130.38	62.24	51.4386
Ptprd	14250.8	14893.5	10298.4	10940.9	20005.8	19538.4	27074.2	25848	9010.52	9530.85	7797.51	8163.62	14572.2	10619.6	19772.1	26461.1	9270.68	7980.57	30.6271	70.8095
Pdia2	68724.8	66691.3	53184.5	52135.7	39018.3	33736	36623.1	42057.4	47851.1	52948.8	51280.8	53990.1	67708	52660.1	36377.2	39340.2	50400	52635.4	29.9904	15.0004
Cth	3737.26	3602.37	2533.51	2778.39	3895.03	3226.7	3550.9	3838.53	3453.17	3751.36	2912.11	3053.7	3669.82	2655.95	3560.86	3694.72	3602.26	2982.91	16.8888	11.2953
Hsp90aa1	1886.33	1701.5	1231.66	1315.32	512.276	601.221	902.571	1065.06	1025.71	1045.89	827.589	903.636	1793.92	1273.49	556.748	983.817	1035.8	865.613	51.4195	9.06829
Ddost	3584.83	3424.38	2700.77	2647.67	3587.4	3798.81	4771.33	4428.77	2504.68	2587.58	2372.47	2274.2	3504.6	2674.22	3693.1	4600.05	2546.13	2323.34	16.4738	39.7623
Ldha	1361.06	1235.26	1656.28	1682.52	1705.47	2491.95	1692.76	1463.9	1772.38	1769.24	1864.79	1930.09	1298.16	1669.4	2098.71	1578.33	1770.81	1897.44	23.7231	9.18791
Dnajb11	1085.15	942.056	1364.5	1382.78	489.451	885.402	314.617	808.969	901.935	910.18	1266.07	1371.17	1013.6	1373.64	687.426	561.793	906.058	1318.62	33.4909	40.7965
C2cd3	766.553	809.557	505.6	627.056	448.173	702.779	811.571	432.412	696.353	736.998	688.398	751.913	788.055	566.328	575.476	621.992	716.676	720.155	19.5025	8.11592
Rpl23a	2886	2801.13	2611.48	2255.57	4076.08	5460.66	4683.05	3269.81	2523.04	2672.53	2510.17	2504.32	2843.57	2433.52	4768.37	3976.43	2597.78	2507.25	37.2297	27.1986
Prdx6	6253.38	10905.4	8193.55	10182.4	1409.54	7059.15	8163.91	5960.12	4327.05	5233.34	4376.58	4629.48	8579.37	9187.99	4234.34	7062.02	4780.2	4503.03	36.8356	25.774
Tpi1	2995.1	3269.17	2890.26	3055.6	5106.67	4309.72	3776.17	3630.88	3672.98	3695.41	3767.72	3565.53	3132.14	2972.93	4708.19	3703.53	3684.19	3666.63	26.6119	0.500899
Cela1	34550.4	33660	25572.4	27447	3597.18	2926.21	15794.6	13631.4	10093.9	10999.2	9531.78	9794.45	34105.2	26509.7	3261.7	14713	10546.6	9663.12	75.474	23.1679
Aldoa	3739.14	4733.68	3600.2	4419.07	24154.3	71910.3	15751.2	15826.7	4767.37	4433.83	4236.09	4813.87	4236.41	4009.63	48032.3	15788.9	4600.6	4524.98	135.139	78.0452
Wars1	3062	2879.41	2831.03	2717.8	1982.6	1406.21	1932	2199.94	2768.46	2768.21	3013.43	2789.07	2970.7	2774.42	1694.4	2065.97	2768.34	2901.25	27.7136	17.4064
Hnrnpa2b1	2005.72	1991.63	1909.25	2105.47	3731.95	4966.38	1685.04	2524.96	2456.97	2652.59	2575.31	2628.81	1998.68	2007.36	4349.16	2105	2554.78	2602.06	48.6363	11.3339
Rpn1	5181.38	5389.9	3576.74	4065.86	10347.2	5888.25	6899.94	7157.22	4465.06	4521.46	3741.81	4122.24	5285.64	3821.3	8117.71	7028.58	4493.26	3932.03	38.0417	32.0273
Gckr	1908.83	4852.83	4450.29	4662.82	517.506	2674.26	438.028	3044.31	2552.09	1164.77	4533.42	4196.53	3380.83	4556.55	1595.88	1741.17	1858.43	4364.98	46.9119	55.8284
Fig4	4287.07	4140.1	7220.54	5797.82	36.2491	0	0	15312.4	3555.42	3739.17	5646.36	5707.58	4213.58	6509.18	18.1246	7656.22	3647.3	5676.97	91.9349	35.4144
Aldh7a1	5311.96	5001.08	4096.55	4046.55	1855.88	1802.95	4139.8	4180.54	3466.94	3623.28	3206.98	3400.45	5156.52	4071.55	1829.41	4160.17	3545.11	3303.71	46.0347	12.034
Amy1	65311	64478.4	39128.4	41613.2	2962.53	2687.19	34039.1	32150.9	21880.1	23155.4	19677	21090.1	64894.7	40370.8	2824.86	33095	22517.7	20383.6	86.7656	26.8712
Rpl12	18835.5	18081.2	14241.6	15758.9	31016.1	36275.6	25810.2	23200.8	17692.9	18589.1	16991	17470.3	18458.3	15000.2	33645.9	24505.5	18141	17230.6	44.3428	19.8585
Dnpep	2472.38	2277.75	2186.91	2041.6	2454.33	1271.8	1751.33	1440.74	2340.98	2472.14	2687.64	2713.87	2375.06	2114.26	1863.07	1596.03	2406.56	2700.76	12.0906	25.6045
Aldh1a1	2676.39	3904.81	2839.77	2813.3	9603.16	10263.9	6466.31	7888.54	2999.11	2962.51	3013.22	3128.53	3290.6	2826.54	9933.55	7177.43	2980.81	3070.87	74.3155	54.3652
Rab10	696.098	642.162	676.147	510.902	238.96	161.603	397.38	267.331	485.399	549.259	614.818	612.39	669.13	593.525	200.281	332.355	517.329	613.604	51.6193	29.3045
Hspa8	6609.92	6170.25	4758.99	4915.62	3686.08	4124.77	4943.58	4898.58	4997.64	5410.29	5139.08	5146.18	6390.08	4837.31	3905.42	4921.08	5203.97	5142.63	24.8835	2.92407
Ufc1	588.46	559.725	449.784	411.446	21.0168	111.375	36.415	198.308	501.503	469.85	568.22	551.086	574.092	430.615	66.196	117.361	485.676	559.653	73.3498	61.1273
Cel	9553.52	9962.17	9511.12	10309.4	5043.24	5217.37	15200.8	16054.2	6470.72	5862.72	6052.49	6650.8	9757.85	9910.24	5130.31	15627.5	6166.72	6351.64	32.8663	57.6595
Cct8	345.197	326.001	298.372	310.187	528.998	89.2417	73.3805	159.404	407.414	472.506	373.098	309.763	335.599	304.28	309.12	116.392	439.96	341.43	5.32965	55.4214
Q61297	3672.54	3705.66	3155.93	3251.17	110.717	480.625	1842.29	1684.13	1537.9	1609.12	1607.22	1573.13	3689.1	3203.55	295.671	1763.21	1573.51	1590.17	76.5892	6.39631
Try10	34642.8	34037.5	22810	23216.4	7143.72	3654.53	18858.2	20920.3	18252	18901.5	14048.4	15606.8	34340.1	23013.2	5399.13	19889.3	18576.7	14827.6	69.721	14.7865
Hsd17b11	1209.39	1263.81	1415.2	1351.49	704.046	606.18	891.088	952.044	1011.83	936.241	1117.08	1097.55	1236.6	1383.34	655.113	921.566	974.034	1107.32	35.279	9.56671
Canx	19658.2	19379.9	18016.5	17356.5	3557.58	3742.62	10870	10503.4	12279.8	12372.5	12570.8	12272.4	19519	17686.5	3650.1	10686.7	12326.1	12421.6	63.747	8.25683
Zg16	6848.83	6619.98	5482.45	5449.38	1378.63	1006.31	3328.17	3263.93	4127.97	4499.39	3915.18	4019.82	6734.41	5465.92	1192.47	3296.05	4313.68	3967.5	65.0403	13.4075
Etfa	7523.81	7531.9	5203.87	5393.57	1331.23	2557.59	4711.26	4660.45	3637.15	3987.44	3292.23	3377.13	7527.86	5298.72	1944.41	4685.85	3812.29	3334.68	57.0826	17.3716
Rps3	18592.9	17397	6474.4	6665.99	7111.22	5066.08	14334.9	13200.2	8161.59	8577.16	4854.6	5113.11	17995	6570.19	6088.65	13767.5	8369.38	4983.85	65.9566	49.0042
Rps16	4644.23	4435.29	3684.03	4022.78	6802.47	6095.79	6379.76	5712.53	4096.09	4250.04	4055.27	4115.41	4539.76	3853.41	6449.13	6046.15	4173.07	4085.34	27.1863	23.2293
Rps4x	12036.8	11457.9	8572.5	8939.32	543.366	17344.3	7278.95	10889.1	8239.48	8015.83	5964.27	6610	11747.4	8755.91	8943.85	9084.03	8127.65	6287.14	17.0696	18.1483
Clps	24065.3	24633.1	13815.3	13802.3	4035.95	2626.59	13721.5	12994.8	9656.76	10215.3	6273.02	6321.68	24349.2	13808.8	3331.27	13358.1	9936.05	6297.35	75.9883	35.7968
Hspa2	4931.53	4767.94	3088.48	3102.94	19629.6	16749.6	7487.58	5686.27	6422.49	6561.58	5047.45	5308.02	4849.74	3095.71	18189.6	6586.93	6492.03	5177.73	94.756	12.9427
Srcap	3534.7	3596	2592.42	2213.16	7934.75	8465.96	14024.3	11263.9	2721.09	2954.56	2509.12	2488.66	3565.35	2402.79	8200.36	12644.1	2837.82	2498.89	64.9443	96.1357
Pcca	3266.89	3148.87	2300.19	2376.21	5698.86	4664.98	4530.78	4407.02	3179.93	3196.74	2362.55	2501.66	3207.88	2338.2	5181.92	4468.9	3188.33	2432.1	40.7484	30.6141
Slc25a3	1334.05	1077.17	1209.8	1375.5	3395.68	1178.35	2268.25	2502.2	1203.91	1192.4	1211.85	1259.45	1205.61	1292.65	2287.02	2385.22	1198.16	1235.65	37.6657	42.0079
Serpini2	9957.59	8794.38	11544.9	10787.8	14790.9	13506.1	9326.48	9639.92	11667.5	12269.3	14023.7	13567.7	9375.98	11166.3	14148.5	9483.2	11968.4	13795.7	20.8493	18.4236
Tubb2b	21877.5	20045	15001.3	15110.9	4652.32	4955.85	19296.8	19423.1	9640.51	10186.4	9290.75	9166.76	20961.2	15056.1	4804.09	19359.9	9913.47	9228.75	60.082	44.1165
Pabpc1	3477.64	3290.06	2270.15	2316.92	3889.88	3851.25	3617.47	3520.87	2868.24	3230.91	2602.92	2624.98	3383.85	2293.53	3870.57	3569.17	3049.57	2613.95	25.3732	15.539
Pnliprp1	33529.1	33265.3	22283.7	23584	21006	18002.3	37280.5	31623.3	21452.6	22676.8	18044.6	18619	33397.2	22933.9	19504.1	34451.9	22064.7	18331.8	28.63	33.8218
Cpa1	32502.7	36418.9	29975.9	32539.1	11922.3	14315.2	30151.8	27236.8	23887	23434.5	22277.6	22301.3	34460.8	31257.5	13118.8	28694.3	23660.7	22289.4	43.7958	13.554
Arcn1	1027.77	2046.23	1380.77	1524.26	643.144	3484.1	921.283	2057.65	1501.45	1149.07	1549.44	1634.07	1537	1452.52	2063.62	1489.46	1325.26	1591.76	19.6594	9.15303
Gm5771	41471.5	43132.5	26242.4	28160.3	53630.8	49926.7	76762.7	72477.1	29881	29812.5	22302.7	27500.7	42302	27201.4	51778.8	74619.9	29846.7	24901.7	30.6611	63.5143
Park7	1270.61	1225.44	763.513	746.056	811.612	7815.22	1326.42	1166.4	1306.49	1311.47	1338.58	1278.76	1248.03	754.784	4313.42	1246.41	1308.98	1308.67	91.575	2.79769
Maz	803.372	630.307	673.064	567.484	142.648	143.213	357.414	7.59762	934.2	1113.7	851.461	994.839	716.84	620.274	142.931	182.506	1023.95	923.15	62.2861	64.7278
Rpl18	2741.56	2596.86	3063.75	2697.65	3766.73	2091.86	4716.55	3161.62	2048.31	2150.04	2542.65	2564.1	2669.21	2880.7	2929.29	3939.09	2099.17	2553.37	4.89252	33.4669
Cmpk1	5383.52	5183.76	4725.77	4424.13	9896.82	10147.7	12079.1	13063.6	4664.68	4815.79	4326.02	4113.89	5283.64	4574.95	10022.3	12571.4	4740.24	4219.95	44.6917	65.189
Suclg2_1	18720.6	18834.2	14682.7	14533.1	31158.1	29571.6	39726.5	36483.5	15167.9	16177.5	14622.8	14183.6	18777.4	14607.9	30364.8	38105	15672.7	14403.2	38.42	58.6654
Spink1	16779	17532.1	13941	13969.6	30377.3	29821.9	38169.5	36821.8	13943.5	14493.4	13336.1	12849.6	17155.5	13955.3	30099.6	37495.7	14218.4	13092.9	41.8957	63.7688
Krt4	1487.57	1480.34	1279.12	1213.38	3348.63	3448.56	2890.1	2535.32	1494.32	1521.88	1526.86	1636.62	1483.96	1246.25	3398.6	2712.71	1508.1	1581.74	57.7619	34.9102
Tymp	3368.58	3215.49	2598.86	2697.31	1625.87	1573.48	3009.48	3064.03	2331.63	2338.96	1980.08	2013.53	3292.04	2648.08	1599.67	3036.75	2335.3	1996.8	33.9876	21.5947
Parp6	4995.86	4757.97	3267.86	2492.22	0	0	0	0	4845.45	5061.26	3858.27	3338.71	4876.92	2880.04	0	0	4953.35	3598.49	94.8214	89.8039
Ins2	4241.72	3739.5	3052.42	2812.88	2861.12	2540.79	2862.53	3635.09	3217.33	3439.33	2909.46	2910.45	3990.61	2932.65	2700.95	3248.81	3328.33	2909.96	21.4312	7.02572
Arhgdia	18800.5	18179.9	8631.93	9264.09	550.912	119.244	3737.87	3385.08	4011.23	4258.13	2676.82	2683.72	18490.2	8948.01	335.078	3561.48	4134.68	2680.27	98.0963	21.1813
Ighv2-5	7742.19	7913.65	6622.36	6408.42	13918.6	13523.3	18061.5	16083.7	6389.02	6970.25	6235.66	5836.53	7827.92	6515.39	13720.9	17072.6	6679.64	6036.09	41.0247	62.3854
Rps26	1551.2	1694.11	3215.53	3517.21	2130.97	2956.94	2503.52	2233.09	2156.57	1943.49	2881.74	2720.41	1622.66	3366.37	2543.95	2368.3	2050.03	2801.07	34.7401	15.665
Rps5	11185.4	10128	10892.5	8995.63	4419.22	3575.6	5259.56	3062.23	9434.75	9152.9	11089.3	11019	10656.7	9944.07	3997.41	4160.89	9293.82	11054.1	44.5939	43.8392
Gatm	12628.1	12250.1	12457.9	13328.3	3884.91	7996.38	9367.84	10602.5	7936.66	7955.62	10906.6	11486.8	12439.1	12893.1	5940.64	9985.16	7946.14	11196.7	37.3125	16.9191
Rps10	1378.23	1122.95	1631.09	1472.92	25.7399	5.66585	0	514.529	947.421	951.336	1512.64	1532.64	1250.59	1552	15.7029	257.265	949.379	1522.64	86.6529	69.6466

## Sheet: Foldchange
Gene	log2FC	qvalue
Manf	-1.73859	8.52e-05
Eif5	0.608516	0.000209387
Cacna1b	-0.953458	0.000209387
Ins1	1.30403	0.000582344
Ccdc88c	-1.4145	0.000704173
Sh3gl3	-2.9127	0.0056649
Rps7	0.928058	0.00683532
Relch	0.569248	0.00683532
Rps13	0.847424	0.00980376
Prdx1	0.538496	0.00980376
Eef1b	0.451	0.0101401
Eif4a2	-1.08952	0.0124141
Pfn1	-1.09856	0.0124141
Rps20	0.638567	0.0124141
Tubb5	0.411513	0.0124141
Pah	1.17361	0.0124141
Q8C1L7	0.395381	0.0136431
Akr1b1	-0.677805	0.0136431
Prss3b	-0.56009	0.0136431
Sdf2l1	0.707846	0.0136431
Pkm	0.628883	0.0136431
Pnliprp2	-1.20809	0.0162745
Gfus	-1.90911	0.0181557
Hnrnpa3	1.00006	0.0187996
Gatd3	1.12081	0.0187996
Rps28	0.581639	0.0187996
Pgam1	0.276536	0.019847
Syncrip	0.819038	0.0206823
Hsp90b1	-0.953401	0.0206823
Dmbt1	1.00452	0.0229558
Srm	-0.570747	0.0254366
Eef1a1_1	0.603431	0.0254366
Krt86	0.932679	0.0254366
Hspa1l	0.772099	0.0292668
Vcp	0.424257	0.032671
Rpsa	0.629418	0.0346521
Hint1	0.236348	0.0362623
Actb	0.843978	0.0373068
Sars1	0.560356	0.0373068
Gfap	0.574715	0.0373068
Hsp90ab1	-1.08877	0.0413784
Hadh	0.417328	0.0447875
Rrbp1	0.609122	0.0447875
Hyou1	0.457453	0.047743
Rps19	0.584179	0.047743
Copg1	0.616294	0.049124
Aldh6a1	0.391883	0.0506646
Rps12	0.511085	0.0518987
Mmut	0.470353	0.0527081
Rplp1	0.538486	0.0527081
Rps15a	0.352151	0.0527081
Eif4b	0.877978	0.0534913
Eef1d	-0.7075	0.0579899
Dbt	0.630337	0.0625367
Pcbp1	0.633088	0.0625367
Rpl24	-0.543687	0.0625367
Atp5f1a	-0.524293	0.0625367
Reg2	0.607153	0.0625367
Rps12_1	0.383043	0.0625367
Krt8	0.404824	0.0625367
Nme1	0.318736	0.062561
Cpa2	-0.823039	0.0644632
Eef1a1	0.474898	0.0653237
Stox2	0.541757	0.0701545
Aldh1l1	0.487404	0.0744241
Tubb1	-0.508649	0.0747442
Sord	0.613448	0.0747442
Gapdh	0.398567	0.0747442
Erp27	1.1063	0.0767562
Pdia6	0.340981	0.0767562
Pdia6_1	0.340981	0.0767562
Fkbp11	-0.762881	0.0771655
Mdfi	-0.308977	0.080369
Decr1	0.413525	0.080369
Eno1	-0.758399	0.080369
D1Pas1	0.365378	0.080369
Phtf2	0.779015	0.0819128
Rps27	0.432527	0.0819128
Rack1	0.236819	0.0847632
NARS1	0.816963	0.0847632
Rps18-ps5	0.428644	0.0847632
Gcat	0.370595	0.0853046
Hspa5	0.845674	0.0877908
Stk35	0.297317	0.0884696
Eef1g	0.452955	0.0887121
Phgdh	0.470561	0.0933663
Krt18	-0.594181	0.0934095
Krt84	0.300164	0.0934095
Hdac4	0.379777	0.0939405
Snd1	0.428227	0.095267
Ufm1	-0.531502	0.0972421
Hbb-bs	0.276422	0.0994429
Gcg	0.881002	0.100609
Mdh2	0.555412	0.100609
Gnmt	0.745523	0.102418
Lbx2	0.948761	0.102418
Hadha	0.18846	0.102489
Prdx2	0.629482	0.102853
Prdx5	0.222641	0.102853
Tuba4a	0.146583	0.102853
Nucb2	-0.382909	0.103215
Mdh1	0.398099	0.106678
Krt15	-0.819189	0.106678
Rars	-0.623962	0.106678
Cdv3	0.532922	0.106678
Calm1	0.398821	0.107313
Bcat2	0.313273	0.10943
H4f16	0.15483	0.111945
Tmem214	0.622997	0.113889
Aldh1a7	0.516617	0.114035
Dld	0.423745	0.114035
Try5	-1.2571	0.116967
Ints4	-0.442688	0.119322
Espl1	-0.88598	0.11953
Pycr1	0.466497	0.11968
Srp68	-0.491336	0.11968
Prc1	-1.55318	0.11968
Glud1	0.295857	0.120501
Cltc	0.386296	0.120501
Hspa9	0.282254	0.120501
Pc	-0.326495	0.120501
Prss2	0.217258	0.120501
Hspa1b	0.420717	0.122393
Rpl7	0.526747	0.123138
Rpl10a_1	0.18778	0.123892
Edc4	0.497132	0.123892
Bloc1s5	-0.461615	0.123892
Dnajc3	0.170218	0.123892
Dbi	0.427545	0.123892
Tkt	0.456469	0.123892
Rpl10a	0.413407	0.123892
Mif	0.214889	0.123892
Aco2	0.288424	0.123892
Klk1b11	0.48521	0.125434
P4hb	0.499078	0.126162
Ogdh	0.432109	0.127105
Actbl2	0.250616	0.129095
Rpl31	0.376727	0.133351
Rps2	0.180095	0.133351
Echs1	0.139281	0.135068
Ctrb1	-0.0999027	0.137949
Fkbp2	0.42547	0.138893
Rpl22l1	0.458053	0.140124
Arpp21	-0.287982	0.142164
Ppib	-0.170016	0.142164
Calr	0.108849	0.143014
Rps2_1	-0.63893	0.143853
Cbs	0.051514	0.148256
Ppia	0.308806	0.149458
Grhpr	0.113311	0.149458
Tubb4b	0.19322	0.151053
Rpl13	0.189158	0.15115
Rpl11	0.045162	0.15115
Rps8	-0.438569	0.15115
Pdia3	0.363476	0.15115
Eef2	-0.231712	0.15115
Rpl5	-0.359239	0.15115
Hspd1	-0.154927	0.152999
Sod1	0.193442	0.154689
Rab14	0.566986	0.15555
Rps25	-0.170294	0.158373
Ctsd	0.658709	0.161818
Q8C5B4	-0.69777	0.161818
Amy2	-0.69777	0.161818
H3-5	-0.299937	0.161818
Got2	-0.0227711	0.161818
Fau	-0.318115	0.161818
Azin1	0.306854	0.161818
Ldhc	-0.417103	0.161818
Rpl6	0.375425	0.161818
Rpl35	1.02518	0.164007
Spin2f	0.172832	0.167275
Rpl30	0.0944421	0.167275
Rps14	0.013842	0.167275
Pycr2	0.366203	0.167275
Uggt1	0.123692	0.16764
Rnase1	0.00762409	0.16764
Cela3b	0.0914265	0.168369
Hdlbp	0.0735354	0.168865
Rplp2	0.0356481	0.169078
Gstm2	0.132864	0.169078
Mms22l	0.0192388	0.169866
Eif5a	0.765784	0.18114
Acat1	0.357348	0.185504
Krt31	-1.32704	0.191939
Rps3a	0.278215	0.1921
Mthfd1	0.278679	0.1921
Rplp0	-0.167369	0.1921
Lap3	0.159243	0.192213
Eprs	0.843251	0.192372
Srrm1	0.359391	0.193197
Rpl19	0.241438	0.193197
Ywhaq	0.0126913	0.193197
Clpx	-1.20204	0.193197
Tpt1	0.185743	0.193799
Acadl	0.0594828	0.193799
Rpl7_1	0.0276306	0.195461
Zc3hav1l	0.292551	0.198294
Pabpc4l	-0.14123	0.199832
Rps17	0.33363	0.200729
Hist2h2aa1	-0.209235	0.200729
Eif4a3l1	-0.570328	0.201296
Rpl23	0.65214	0.202537
Etfb	-0.143153	0.208004
Rpl10	0.270437	0.210807
Anxa5	0.329852	0.210807
Ptms	0.424065	0.212752
Taldo1	0.19101	0.212752
Rpl13a	-0.328739	0.212752
Ero1b	0.170114	0.212752
Spta1	-0.110385	0.212752
Reep5	0.396279	0.212752
Idh2	-0.0693588	0.212752
Rpl27	0.0473638	0.212752
Rnh1	-0.672277	0.212752
Map3k20	-0.765236	0.212752
Hist1h2bj	0.0367699	0.212752
Msra	-0.0899563	0.212752
Rpl22	-0.0333242	0.212752
Gm49948	-0.180049	0.212752
Krt90	-0.139952	0.215773
Eci1	0.950691	0.217388
Sycn	-0.0418641	0.217388
Hnrnpk	0.697334	0.218076
Rpl27a	-0.332203	0.223689
Isca2	-0.0191796	0.226131
Ran	0.448958	0.226566
Rpl14	-0.0465532	0.226598
Hibch	0.39567	0.22738
Sec31a	0.509752	0.22738
Atp5f1b	-0.106064	0.22738
Rpl29	0.263117	0.228011
Rab8b	-0.61666	0.230602
Rab1A	-0.11052	0.230602
Adk	0.0734125	0.230602
Psmd2	0.417069	0.230602
Ctrl	-1.27262	0.230602
Rpl3	0.170144	0.230602
Ywhah	0.041122	0.230602
Cs	0.476085	0.230602
Eftud2	-0.00102664	0.230602
Pgk2	0.222931	0.238819
Anks1a	-0.0625495	0.238819
Trap1	0.296772	0.238819
Sec61g	0.146898	0.238819
Lrrc59	0.163822	0.238819
Prdx4	0.0512972	0.238819
Pccb	-0.0849697	0.238819
Krt10	-0.432337	0.238819
Arf4	-0.115714	0.240033
Cela2a	-0.709315	0.240891
Pgls	-0.166712	0.242598
Gfm1	-0.350122	0.242938
Sec61b	-0.327036	0.246078
Hspe1	0.105382	0.248982
Tuba3b	0.100406	0.251598
Actn1	0.366688	0.251598
Rpl9	-0.0620613	0.251598
Asns	0.106819	0.251598
Gstm1	-0.0505988	0.252786
Vrk3	-0.286401	0.254783
Anxa6	-0.0571613	0.254783
Rpl34	-0.206806	0.255234
Pabpc6	0.369025	0.257432
Rpl7a	-0.164812	0.264227
Aldh9a1	-0.214735	0.265345
Cnpy2	0.0494784	0.265345
Psat1	-1.48902	0.279417
Rpl4	-0.304794	0.279417
Gm20390	-0.135233	0.279417
Suclg1	-0.155381	0.285735
Dnase1	-0.0752308	0.288764
Pebp1	0.117001	0.293482
Siglec1	-0.500068	0.294051
Dnah7b	-0.134637	0.301284
Cul7	-0.284182	0.302233
Rpl8	-0.218265	0.304353
Cfap45	-0.243612	0.308064
Hnrnpd	0.791366	0.312571
Cpb1	-0.235758	0.315636
Reg1	-0.349792	0.316996
Uba1	-0.250249	0.316996
Nfs1	0.592708	0.316996
Ncl	0.15861	0.316996
Suclg2	-1.62724	0.316996
Rps11	0.079346	0.320236
Myo5b	-0.0446352	0.320236
Hoxd12	0.335689	0.320236
Pnlip	-0.205289	0.320236
Sardh	0.227382	0.320236
Snd1_1	-0.230715	0.320236
Gstp1	-0.0260483	0.320236
Rnf214	-0.0797824	0.320263
Fkbp1a	0.236079	0.321448
Pdia4	-0.388737	0.322759
Aldh1l2	0.0667502	0.323643
Rpl39	-0.358021	0.323643
Klk1	-0.122973	0.324113
Krt75	-0.406177	0.324113
Ahcy	0.186042	0.324113
Eif2s3y	-0.38886	0.324113
Rpl15	-0.24044	0.324113
Rps6	-0.133764	0.324113
Cnbp	0.206367	0.324113
Pgk1	0.169623	0.324113
Hsd17b13_1	0.0937427	0.324113
Hsd17b13	0.0937427	0.324113
Rpl38	-0.0757631	0.331234
Arnt2	-0.156652	0.331234
Vim	-0.279809	0.331234
Prkcsh	0.152487	0.331234
Ywhae	-0.184758	0.332949
Rpl26	0.138087	0.334263
Pck2	-0.403708	0.335453
Slc25a5	-0.241056	0.335453
Pabpc4	-0.009599	0.339042
Hba	-0.0330132	0.342663
Ivd	-0.0457614	0.345963
Pa2g4	0.159896	0.356706
Ywhaz	1.02384	0.35712
Krt78	-0.441607	0.35712
Ptprd	-0.652468	0.35712
Pdia2	-0.0873608	0.360019
Cth	0.0365046	0.360612
Hsp90aa1	-0.40068	0.362856
Ddost	-0.460943	0.363646
Ldha	0.0850788	0.363646
Dnajb11	-0.161816	0.366082
C2cd3	0.108145	0.369775
Rpl23a	-0.13042	0.37895
Prdx6	-0.628992	0.380318
Tpi1	0.220335	0.380318
Cela1	-1.32974	0.382821
Aldoa	0.0660082	0.393302
Wars1	-0.0031647	0.394624
Hnrnpa2b1	0.311014	0.396983
Rpn1	-0.234317	0.397144
Gckr	-0.348302	0.399673
Fig4	0.155391	0.400524
Aldh7a1	-0.199749	0.40683
Amy1	-0.842252	0.408035
Rpl12	-0.0250199	0.409366
Dnpep	0.108422	0.419947
Aldh1a1	-0.13508	0.419947
Rab10	-0.156319	0.421675
Hspa8	0.0673158	0.429303
Ufc1	0.173597	0.429303
Cel	-0.538964	0.437674
Cct8	0.102138	0.442127
Q61297	-0.994255	0.445646
Try10	-0.310649	0.445646
Hsd17b11	-0.332678	0.447809
Canx	-0.526799	0.447922
Zg16	-0.462233	0.447939
Etfa	-0.474984	0.447939
Rps3	0.280909	0.448769
Rps16	-0.118172	0.450104
Rps4x	-0.415335	0.450104
Clps	-0.474841	0.45326
Hspa2	0.320073	0.456301
Srcap	-0.32926	0.459175
Pcca	-0.00881684	0.459175
Slc25a3	-0.0417455	0.459175
Serpini2	0.100071	0.46182
Tubb2b	-0.602885	0.469502
Pabpc1	-0.150059	0.469502
Pnliprp1	-0.0557406	0.473629
Cpa1	-0.400868	0.483162
Arcn1	0.070675	0.484561
Gm5771	-0.503151	0.487898
Park7	0.361962	0.487898
Maz	0.576081	0.487898
Rpl18	-0.0909926	0.489461
Cmpk1	-0.156573	0.503548
Suclg2_1	-0.26074	0.503548
Spink1	-0.27091	0.503548
Krt4	0.0920644	0.503548
Tymp	-0.181343	0.503548
Parp6	0.321305	0.503548
Ins2	0.0513431	0.503548
Arhgdia	-1.32909	0.503548
Ighv2-5	-0.228859	0.503548
Rps26	-0.103219	0.503906
Rps5	-0.0410147	0.503906
Gatm	-0.307118	0.504794
Rps10	-0.397552	0.507728
	#NUM!
	#NUM!
	#NUM!
	#NUM!
	#NUM!
	#NUM!
	#NUM!
	#NUM!
	#NUM!
	#NUM!
	#NUM!
	#NUM!
	#NUM!
	#NUM!
	#NUM!
	#NUM!
	#NUM!
	#NUM!
	#NUM!
	#NUM!
	#NUM!
	#NUM!
	#NUM!
	#NUM!
	#NUM!
	#NUM!
	#NUM!
	#NUM!
	#NUM!
	#NUM!
	#NUM!
	#NUM!
	#NUM!
	#NUM!
	#NUM!
	#NUM!
	#NUM!
	#NUM!

## Sheet: DEPs
Proteins	Peptide count	Unique peptides	Confidence score	Anova (p)	q Value	Max fold change	Power	Mass
Ins1	2	2	21.662	1.18698e-05	0.000582344	2.28631	1	12502.3	upregulated
Rps7	2	1	19.9331	0.000247539	0.00683532	2.08708	0.998626	22126.9
Relch	5	3	31.8969	0.000278646	0.00683532	1.7106	0.998252	135442
Rps13	3	3	27.4814	0.000456069	0.00980376	1.63967	0.99557	17222.3
Rps20	9	8	75.9072	0.000933932	0.0124141	1.66423	0.985854	13486.8
Pah	4	1	21.4733	0.00101214	0.0124141	2.11151	0.984093	52413.2
Sdf2l1	3	3	27.1213	0.00143617	0.0136431	1.72144	0.974227	23876.5
Hnrnpa3	5	2	32.9136	0.0023473	0.0187996	2.0384	0.95278	39880.2
Gatd3	3	1	19.5862	0.00248642	0.0187996	2.48567	0.949568	28432.6
Rps28	5	5	30.1861	0.00249072	0.0187996	1.89872	0.94947	7898.07
Syncrip	2	2	8.204	0.00296809	0.0206823	1.90621	0.938654	69860.9
Dmbt1	8	8	64.1305	0.00350927	0.0229558	2.30729	0.926805	232233
Eef1a1	16	1	172.99	0.00425394	0.0254366	1.5953	0.911237	50408.1
Krt86	5	3	34.2778	0.00427737	0.0254366	2.42766	0.910761	55133.2
Hspa1l	17	5	117.215	0.00507058	0.0292668	1.56079	0.89511	71036.6
Actb	18	13	168.258	0.00733154	0.0373068	2.01381	0.854988	42079
Rrbp1	15	7	83.3165	0.00981362	0.0447875	1.55294	0.81711	173336
Hyou1	32	24	252.717	0.0108622	0.047743	1.5028	0.802654	111409
Copg1	5	4	28.0845	0.0115148	0.049124	2.02724	0.794055	98767.6
Manf	12	1	118.634	4.3408e-07	8.51855e-05	3.4409	1	20829.9	downregulated
Ccdc88c	9	9	45.7159	1.79413e-05	0.000704173	3.56118	0.999999	227562
Sh3gl3	2	2	12.9464	0.0001732	0.0056649	16.0214	0.999364	39121.4
Eif4a2	8	5	51.4777	0.000836398	0.0124141	2.42053	0.988006	46630.5
Pfn1	3	3	24.3166	0.000896223	0.0124141	2.01842	0.986693	15128.3
Akr1b1	3	3	13.5687	0.0013068	0.0136431	1.92943	0.977274	36074.5
Pnliprp2	9	3	60.2107	0.00182446	0.0162745	4.60549	0.965036	54986.1
Gfus	4	2	20.9714	0.00212787	0.0181557	8.6063	0.957892	36105.8
Hsp90b1	45	34	448.02	0.00305634	0.0206823	1.68309	0.936692	92761.1
Hsp90ab1	10	7	60.6269	0.00864494	0.0413784	2.71019	0.83425	83623.5

## Sheet: downregulated
Accession	Protein ID	Peptide count	Unique peptides	Confidence score	Anova (p)	q Value	Max fold change	Power	Mass	Description	Control1_TR1	Control1_TR2	Control2_TR1	Control2_TR2	Control3_TR1	Control3_TR2	Test1_TR1	Test1_TR2	Test2_TR1	Test2_TR2	Test3_TR1	Test3_TR2
											Control						HFSC
Q9CXI5;F6T4L3;F6USD5;F7C1S6	Manf	12	1	118.634	4.3408e-07	8.51855e-05	3.4409	1	20829.9	Mesencephalic astrocyte-derived neurotrophic factor OS=Mus musculus OX=10090 GN=Manf PE=1 SV=1	56206.4	49631.5	40990.4	49099.5	46897.1	58555.7	10687.3	11135.8	15128.6	14457.3	16540.9	19637.8
Q6VGS5;Q80XQ1;Q69ZH8;A0A3B2W7U9	Ccdc88c	9	9	45.7159	1.79413e-05	0.000704173	3.56118	0.999999	227562	Protein Daple OS=Mus musculus OX=10090 GN=Ccdc88c PE=1 SV=1	46580.9	43959.5	41886.6	44158.3	93048.6	84355.2	14730.8	12925.7	16760.2	17279.6	18513.3	19192.7
A0A0R4J0B8;J3QQ44;Q497N4;Q62421	Sh3gl3	2	2	12.9464	0.0001732	0.0056649	16.0214	0.999364	39121.4	Endophilin-A3 OS=Mus musculus OX=10090 GN=Sh3gl3 PE=1 SV=1	9433.66	8653.66	6602.69	6380.75	52428.9	46723.2	1917.56	1644.37	1181.08	1220.87	1106.06	1058.13
P10630;Q52KC1;Q8BTU6;A0A338P6X5;E9Q561;P60843;Q3TFG3;Q3TGK7;Q3TLL6;Q3UXC2;Q4FZL1;Q5F2A7;Q3TSJ4;Q3U8I0;Q78WR5;D6RJ11;D6RJ60	Eif4a2	8	5	51.4777	0.000836398	0.0124141	2.42053	0.988006	46630.5	Eukaryotic initiation factor 4A-II OS=Mus musculus OX=10090 GN=Eif4a2 PE=1 SV=2	7973.39	7491.34	9368.17	10008.1	18115.6	17341.8	6312.03	5851.42	4489.36	4615.92	3925.44	3848.4
P62962;Q3U7V7;Q5SX49;Q5SX50;Q8CEH8	Pfn1	3	3	24.3166	0.000896223	0.0124141	2.01842	0.986693	15128.3	Profilin-1 OS=Mus musculus OX=10090 GN=Pfn1 PE=1 SV=2	4117.69	3552.84	2831.22	2738.78	4354.64	3398.88	2713.83	2126	1653.85	1592.48	1206.07	1108.99
P45376;Q3TCL2;Q3UDY1;Q5U415	Akr1b1	3	3	13.5687	0.0013068	0.0136431	1.92943	0.977274	36074.5	Aldo-keto reductase family 1 member B1 OS=Mus musculus OX=10090 GN=Akr1b1 PE=1 SV=3	2744.07	3467.41	2787.44	2858.71	5545.32	5177.16	2171.35	1682.41	1670.05	1895.46	2059.1	2224.64
P17892	Pnliprp2	9	3	60.2107	0.00182446	0.0162745	4.60549	0.965036	54986.1	Pancreatic lipase-related protein 2 OS=Mus musculus OX=10090 GN=Pnliprp2 PE=1 SV=2	2347.09	2680.47	2860.93	2889.41	11310.3	10914.4	1174.82	1348.94	1119.74	885.727	1314.16	1322.51
P23591;A0A2R8VHD0;A0A2R8VI39;A0A2R8W6P6;Q5HZI6	Gfus	4	2	20.9714	0.00212787	0.0181557	8.6063	0.957892	36105.8	GDP-L-fucose synthase OS=Mus musculus OX=10090 GN=Gfus PE=1 SV=3	5737.62	5864.22	6345.39	6834.89	42517.1	42202.8	1474.7	1596.1	1662.27	1847.06	3072.08	3071.27
P08113;Q3UAD6;Q3UBU0;Q91V38;Q3TUD6;Q8CCY5;F7C312;Q9CW12;Q8C2R2	Hsp90b1	45	34	448.02	0.00305634	0.0206823	1.68309	0.936692	92761.1	Endoplasmin OS=Mus musculus OX=10090 GN=Hsp90b1 PE=1 SV=2	39624.5	37068.7	29867.5	29830	26731.2	24601.9	27194.1	24632.7	13949	14930.8	15394.3	15434.2
P11499;Q71LX8;Q80YC2;Q811H6;E9PX27;E9Q3D6;Q3TK29;Q3UPJ8;Q8C5U3;Q922R9;Q922Z3;Q9CQN1	Hsp90ab1	10	7	60.6269	0.00864494	0.0413784	2.71019	0.83425	83623.5	Heat shock protein HSP 90-beta OS=Mus musculus OX=10090 GN=Hsp90ab1 PE=1 SV=3	15200.3	14480.7	8536.5	8883.34	35381.7	34169.7	7582.45	7856.38	6885.12	7058.3	6896.6	6763.29

## Sheet: upregulated
Accession	Protein ID	Peptide count	Unique peptides	Confidence score	Anova (p)	q Value	Max fold change	Power	Mass	Description	Control1_TR1	Control1_TR2	Control2_TR1	Control2_TR2	Control3_TR1	Control3_TR2	Test1_TR1	Test1_TR2	Test2_TR1	Test2_TR2	Test3_TR1	Test3_TR2
											Control						HFSC
P01325	Ins1	2	2	21.662	1.18698e-05	0.000582344	2.28631	1	12502.3	Insulin-1 OS=Mus musculus OX=10090 GN=Ins1 PE=1 SV=1	1791.4	1638.79	1385.49	1361.11	1413.5	1015.38	2786.4	2517.96	3643.71	3815.94	3432.04	3479.15
P62082;Q4FZE6	Rps7	2	1	19.9331	0.000247539	0.00683532	2.08708	0.998626	22126.9	40S ribosomal protein S7 OS=Mus musculus OX=10090 GN=Rps7 PE=1 SV=1	5194.15	5101.72	5389.93	5228.29	2964.07	3019.98	9796.09	6580.34	9548.43	10373.2	9793.99	10046.6
Q148V7;A0A087WSS1;E9QM90;G3X9J4;Q8CAN3	Relch	5	3	31.8969	0.000278646	0.00683532	1.7106	0.998252	135442	RAB11-binding protein RELCH OS=Mus musculus OX=10090 GN=Relch PE=1 SV=1	4587.35	4766.32	4284.42	4427.84	3771.64	2930.7	8340.73	8783.58	6308.1	6618.71	6263.79	6053.73
P62301;Q5BLJ7;Q921R2;A0A0U1RQ71	Rps13	3	3	27.4814	0.000456069	0.00980376	1.63967	0.99557	17222.3	40S ribosomal protein S13 OS=Mus musculus OX=10090 GN=Rps13 PE=1 SV=2	1546.59	1355.54	1384.24	1469.44	1986.6	2400.21	2893.11	3216.99	2704.1	2624.67	2469.1	2722.61
P60867;Q5BLK2	Rps20	9	8	75.9072	0.000933932	0.0124141	1.66423	0.985854	13486.8	40S ribosomal protein S20 OS=Mus musculus OX=10090 GN=Rps20 PE=1 SV=1	10534.1	9711.69	8132.31	8622.56	5344.25	5824.94	13378.2	12618.2	12705.5	12414.2	14284	14765.7
P16331;Q3UEH8;A0A1W2P781;A0A1W2P7X8	Pah	4	1	21.4733	0.00101214	0.0124141	2.11151	0.984093	52413.2	Phenylalanine-4-hydroxylase OS=Mus musculus OX=10090 GN=Pah PE=1 SV=4	2304.34	1692.79	1177.89	925.073	966.208	2507.02	3222.29	3228.59	3483.02	3824	3209.32	3246.98
Q9ESP1	Sdf2l1	3	3	27.1213	0.00143617	0.0136431	1.72144	0.974227	23876.5	Stromal cell-derived factor 2-like protein 1 OS=Mus musculus OX=10090 GN=Sdf2l1 PE=1 SV=2	645.919	1298.24	964.683	1203.92	1305.7	1083.72	1911.63	1824.92	1378.7	1775.75	2259.6	2042.49
Q8BG05;A2AL12;Q0VG47;Q3UZG3;Q5FB19;Q6P6I7;Q6PFA7;B2RXM2;Q58E39;Q5U3M2	Hnrnpa3	5	2	32.9136	0.0023473	0.0187996	2.0384	0.95278	39880.2	Heterogeneous nuclear ribonucleoprotein A3 OS=Mus musculus OX=10090 GN=Hnrnpa3 PE=1 SV=1	2014.32	1749.77	1467.46	1573.85	1474.99	574.857	3647.12	3041.06	2356.73	2864.54	3056.87	3084.24
Q9D172;A0A1W2P870	Gatd3	3	1	19.5862	0.00248642	0.0187996	2.48567	0.949568	28432.6	Glutamine amidotransferase-like class 1 domain-containing protein 3_ mitochondrial OS=Mus musculus OX=10090 GN=Gatd3 PE=1 SV=1	888.663	937.757	689.454	654.964	354.497	414.346	2473.44	2350.8	1368.18	1555.52	1003.57	1041.25
P62858;Q059I1;G3UYV7	Rps28	5	5	30.1861	0.00249072	0.0187996	1.89872	0.94947	7898.07	40S ribosomal protein S28 OS=Mus musculus OX=10090 GN=Rps28 PE=1 SV=1	1543.13	1547.48	1443.2	1471.81	642.817	752.419	2721.41	2809.21	2185.1	2177.36	2062.5	2096.6
Q7TMK9;A0A0R4J259;G3UXJ6;G3UZ48;G3UZI2;G3V018	Syncrip	2	2	8.204	0.00296809	0.0206823	1.90621	0.938654	69860.9	Heterogeneous nuclear ribonucleoprotein Q OS=Mus musculus OX=10090 GN=Syncrip PE=1 SV=2	229.869	190.063	292.044	284.442	177.705	299.98	292.298	342.112	433.636	473.727	678.371	589.81
Q60997;A0A140LI59;E9QPG8;A0A1D5RM72;A0A140LHB2;B6V683	Dmbt1	8	8	64.1305	0.00350927	0.0229558	2.30729	0.926805	232233	Deleted in malignant brain tumors 1 protein OS=Mus musculus OX=10090 GN=Dmbt1 PE=1 SV=2	7369.3	7311.83	5312.39	5563.77	1851.37	3107.17	15950.8	14468.3	10540.3	11280.2	8900.7	9268.63
Q3UZQ3	Eef1a1	16	1	172.99	0.00425394	0.0254366	1.5953	0.911237	50408.1	Elongation factor 1-alpha OS=Mus musculus OX=10090 GN=Eef1a1 PE=2 SV=1	4672.78	4598.56	3815.65	3536.43	1980.63	2780.63	6379.88	5650.59	5410.6	5992.18	5162.02	5519.62
B2RTB6;P97861;Q6IMF0;Q9Z2T6;E9Q1Y9;Q61726;Q9ERE2	Krt86	5	3	34.2778	0.00427737	0.0254366	2.42766	0.910761	55133.2	Keratin 86 OS=Mus musculus OX=10090 GN=Krt86 PE=2 SV=1	6109.52	5959.61	4561.06	5238.69	2258.84	1471.48	13335.4	14696.9	9187.16	9518.77	7304.32	8103.47
P16627;A1L347;B2CSK2;Q9R2A1;Q9QWU1	Hspa1l	17	5	117.215	0.00507058	0.0292668	1.56079	0.89511	71036.6	Heat shock 70 kDa protein 1-like OS=Mus musculus OX=10090 GN=Hspa1l PE=1 SV=4	2755.17	2694.66	2039.26	2206.54	1718.44	2275.34	2180.61	3372.11	3943.91	4215.69	3742.24	3911.7
P60710;B2RRX1;P63260;Q4KL81;Q3U804;Q3U939;Q3TIJ9;Q3TSB7;Q3U5R4;Q3UAA9;Q3UAF6;Q3UAF7;Q3UCF8;Q3UGS0;Q61276;E9Q5F4;Q3UA89;Q9QZ83;Q3UBP6;Q3UD81;Q3UBQ4;E9Q1F2;G3UZ07;P62737;P63268;P68033;P68134;Q3U122;Q3UIJ3;Q3UJ36;Q497E4;Q9CXK3;Q3TG92;Q61275;A1E281;E9Q606;G3UYG0;Q61264;Q61272;Q61852;A0A494B9T3;D3YZY0;D3Z2K3;I6L9D2;A0A1D5RM20;B1ATY1;Q6IWE2;Q99NC5;E9Q2D1;F8WGM8;A0A0U1RQ96;F6WX90;Q8CF71;O89054;Q7M0E4	Actb	18	13	168.258	0.00733154	0.0373068	2.01381	0.854988	42079	Actin_ cytoplasmic 1 OS=Mus musculus OX=10090 GN=Actb PE=1 SV=1	17260	18352.2	14124.5	15359.2	3909.38	9464.57	29430.7	28105.7	26475.8	26447.4	23065.8	24497.7
P26638;Q3U6F6;Q8C483;Q3U8N1;A2AFS0;A2AFS1;Q8CEH3	Sars1	7	5	65.6089	0.00744828	0.0373068	1.54398	0.853075	58902.1	Serine--tRNA ligase_ cytoplasmic OS=Mus musculus OX=10090 GN=Sars1 PE=1 SV=3	3407.88	3166.01	2664.54	2657.1	2012.91	1432.73	4567.44	4351.74	3685.53	4161.93	3440.23	3479.65
P03995	Gfap	5	2	35.348	0.00760416	0.0373068	1.50855	0.850544	49957.2	Glial fibrillary acidic protein OS=Mus musculus OX=10090 GN=Gfap PE=1 SV=4	4798.02	4456.09	3801.99	3165.41	2482.99	2385.81	6233.6	4707.03	5670.09	5875.61	4705.6	4623.76
Q99PL5;A2AVJ7;Q3ULC0;Q8C7E8	Rrbp1	15	7	83.3165	0.00981362	0.0447875	1.55294	0.81711	173336	Ribosome-binding protein 1 OS=Mus musculus OX=10090 GN=Rrbp1 PE=1 SV=2	7276.89	7441.02	5493.31	5031.9	5131.53	7114.45	13115.2	11995.4	9248.32	9982.69	6653.2	7223.47
Q9JKR6;Q8VCI2;A0A1L1SQ34;E0CYZ2;F6TRP3	Hyou1	32	24	252.717	0.0108622	0.047743	1.5028	0.802654	111409	Hypoxia up-regulated protein 1 OS=Mus musculus OX=10090 GN=Hyou1 PE=1 SV=1	5642.18	6126.24	5060.94	5329.36	2446.08	4725.75	8205.04	8308.81	7230.54	6854.12	6442.9	7036.54
Q9CZX8;D3YUG3;D3YUT3;D3Z5R8;D3Z722;Q5M9P3;S4R223	Rps19	8	6	74.5334	0.0109478	0.047743	1.51801	0.80151	16085.5	40S ribosomal protein S19 OS=Mus musculus OX=10090 GN=Rps19 PE=1 SV=3	9002.81	8874.04	6004.02	6505.86	4741.45	4326.82	12102.9	12132.4	9114.06	9640.56	8277.76	8625.29
Q9QZE5	Copg1	5	4	28.0845	0.0115148	0.049124	2.02724	0.794055	98767.6	Coatomer subunit gamma-1 OS=Mus musculus OX=10090 GN=Copg1 PE=1 SV=1	4203.58	3901.69	3716.37	4078.64	921.706	1587.6	7959.23	7142.08	5712.52	5965.45	5171.57	5369.77

## Sheet: Boxplot-Table S2
																													Selected Proteins related to ER stress, Translation
																														Control	HFSC	t test
																													HYOU1	5884.21	8256.92	0.047623
																														5195.15	7042.33
																														3585.92	6739.72
																													SDF2L1	972.079	1868.27	0.0293705
																														1084.3	1577.22
																														1194.71	2151.05
																													MANF	52918.9	10911.6	0.000546435
																														45044.9	14793
																														52726.4	18089.4
																													RPS7	5147.93	8188.22	0.00790321
																														5309.11	9960.8
																														2992.03	9920.3
																													AKR1B1	3105.74	1926.88	0.150433
																														2823.07	1782.75
																														5361.24	2141.87
																													Hsp90b1	38346.6	25913.4	0.0723411
																														29848.7	14439.9
																														25666.5	15414.3

## Sheet: Table S1
												Normalized abundance
												Control						Test
Accession	Peptide count	Unique peptides	Confidence score	Anova (p)	q Value	Max fold change	Power	Highest mean condition	Lowest mean condition	Mass	Description	20230106_C1_TR1	20230106_C1_TR2	20230106_C2_TR1	20230106_C2_TR2	20230106_C3_TR1	20230106_C3_TR2	20230106_T1_TR1	20230106_T1_TR2	20230106_T2_TR1	20230106_T2_TR2	20230106_T3_TR1	20230106_T3_TR2
Q9CXI5;F6T4L3;F6USD5;F7C1S6	12	1	118.634	4.3408e-07	8.51855e-05	3.4409	1	Control	Test	20829.9	Mesencephalic astrocyte-derived neurotrophic factor OS=Mus musculus OX=10090 GN=Manf PE=1 SV=1	56206.4	49631.5	40990.4	49099.5	46897.1	58555.7	10687.3	11135.8	15128.6	14457.3	16540.9	19637.8
P59325;Q3TQR3;Q8BVV6;Q05CM5;A0A1Y7VJG2;A0A1Y7VNP4;Q05C65;Q05CY6;Q3TKY2;Q3TT65;Q6PHA6;Q05CH7;A0A1Y7VKT5;A0A1Y7VLQ0	7	5	52.5151	3.13031e-06	0.000209387	1.46517	1	Test	Control	49424.7	Eukaryotic translation initiation factor 5 OS=Mus musculus OX=10090 GN=Eif5 PE=1 SV=1	1699.55	1498.39	1333.45	1399.64	1337.29	1310.73	2039.45	2064.69	2096.49	2076.48	2116.84	2175.82
B9VVV1	1	1	5.1766	3.20092e-06	0.000209387	1.99214	1	Control	Test	8810.87	Cav2.2 isoform (Fragment) OS=Mus musculus OX=10090 GN=Cacna1b PE=2 SV=1	11029.8	10851.9	8858.42	9348.63	8771.94	8634.8	4294.88	5616.43	3968.18	4357.01	5044.98	5579.76
P01325	2	2	21.662	1.18698e-05	0.000582344	2.28631	1	Test	Control	12502.3	Insulin-1 OS=Mus musculus OX=10090 GN=Ins1 PE=1 SV=1	1791.4	1638.79	1385.49	1361.11	1413.5	1015.38	2786.4	2517.96	3643.71	3815.94	3432.04	3479.15
Q6VGS5;Q80XQ1;Q69ZH8;A0A3B2W7U9	9	9	45.7159	1.79413e-05	0.000704173	3.56118	0.999999	Control	Test	227562	Protein Daple OS=Mus musculus OX=10090 GN=Ccdc88c PE=1 SV=1	46580.9	43959.5	41886.6	44158.3	93048.6	84355.2	14730.8	12925.7	16760.2	17279.6	18513.3	19192.7
A0A0R4J0B8;J3QQ44;Q497N4;Q62421	2	2	12.9464	0.0001732	0.0056649	16.0214	0.999364	Control	Test	39121.4	Endophilin-A3 OS=Mus musculus OX=10090 GN=Sh3gl3 PE=1 SV=1	9433.66	8653.66	6602.69	6380.75	52428.9	46723.2	1917.56	1644.37	1181.08	1220.87	1106.06	1058.13
P62082;Q4FZE6	2	1	19.9331	0.000247539	0.00683532	2.08708	0.998626	Test	Control	22126.9	40S ribosomal protein S7 OS=Mus musculus OX=10090 GN=Rps7 PE=1 SV=1	5194.15	5101.72	5389.93	5228.29	2964.07	3019.98	9796.09	6580.34	9548.43	10373.2	9793.99	10046.6
Q148V7;A0A087WSS1;E9QM90;G3X9J4;Q8CAN3	5	3	31.8969	0.000278646	0.00683532	1.7106	0.998252	Test	Control	135442	RAB11-binding protein RELCH OS=Mus musculus OX=10090 GN=Relch PE=1 SV=1	4587.35	4766.32	4284.42	4427.84	3771.64	2930.7	8340.73	8783.58	6308.1	6618.71	6263.79	6053.73
P62301;Q5BLJ7;Q921R2;A0A0U1RQ71	3	3	27.4814	0.000456069	0.00980376	1.63967	0.99557	Test	Control	17222.3	40S ribosomal protein S13 OS=Mus musculus OX=10090 GN=Rps13 PE=1 SV=2	1546.59	1355.54	1384.24	1469.44	1986.6	2400.21	2893.11	3216.99	2704.1	2624.67	2469.1	2722.61
P35700;Q3U9J9;B1AXW5;B1AXW6;B1AXW4	10	7	89.9673	0.00049957	0.00980376	1.49815	0.994803	Test	Control	22404.6	Peroxiredoxin-1 OS=Mus musculus OX=10090 GN=Prdx1 PE=1 SV=1	7512.29	7136.68	6619.74	6416.77	5855.85	4566.55	10817.4	8542.27	8716.96	9062.52	9872.45	10079.8
O70251;A0A087WS46	5	4	35.0176	0.000568382	0.0101401	1.38402	0.993525	Test	Control	24864.8	Elongation factor 1-beta OS=Mus musculus OX=10090 GN=Eef1b PE=1 SV=5	7076.02	6696.54	5990.44	5979.96	4657.01	5832.56	9429.86	7881.74	8481.64	8728.02	7791.92	7833.27
P10630;Q52KC1;Q8BTU6;A0A338P6X5;E9Q561;P60843;Q3TFG3;Q3TGK7;Q3TLL6;Q3UXC2;Q4FZL1;Q5F2A7;Q3TSJ4;Q3U8I0;Q78WR5;D6RJ11;D6RJ60	8	5	51.4777	0.000836398	0.0124141	2.42053	0.988006	Control	Test	46630.5	Eukaryotic initiation factor 4A-II OS=Mus musculus OX=10090 GN=Eif4a2 PE=1 SV=2	7973.39	7491.34	9368.17	10008.1	18115.6	17341.8	6312.03	5851.42	4489.36	4615.92	3925.44	3848.4
P62962;Q3U7V7;Q5SX49;Q5SX50;Q8CEH8	3	3	24.3166	0.000896223	0.0124141	2.01842	0.986693	Control	Test	15128.3	Profilin-1 OS=Mus musculus OX=10090 GN=Pfn1 PE=1 SV=2	4117.69	3552.84	2831.22	2738.78	4354.64	3398.88	2713.83	2126	1653.85	1592.48	1206.07	1108.99
P60867;Q5BLK2	9	8	75.9072	0.000933932	0.0124141	1.66423	0.985854	Test	Control	13486.8	40S ribosomal protein S20 OS=Mus musculus OX=10090 GN=Rps20 PE=1 SV=1	10534.1	9711.69	8132.31	8622.56	5344.25	5824.94	13378.2	12618.2	12705.5	12414.2	14284	14765.7
P99024;Q80ZV2	14	2	114.456	0.00100152	0.0124141	1.47308	0.984334	Test	Control	50127.2	Tubulin beta-5 chain OS=Mus musculus OX=10090 GN=Tubb5 PE=1 SV=1	1756.26	1624.66	1832.46	1765.57	1392.81	1150.22	2817.08	2107.76	2162.23	2156.42	2448.49	2334.67
P16331;Q3UEH8;A0A1W2P781;A0A1W2P7X8	4	1	21.4733	0.00101214	0.0124141	2.11151	0.984093	Test	Control	52413.2	Phenylalanine-4-hydroxylase OS=Mus musculus OX=10090 GN=Pah PE=1 SV=4	2304.34	1692.79	1177.89	925.073	966.208	2507.02	3222.29	3228.59	3483.02	3824	3209.32	3246.98
Q8C1L7;Q9CQR2	7	6	58.1972	0.00122135	0.0136431	1.27675	0.979273	Test	Control	8994.16	40S ribosomal protein S21 OS=Mus musculus OX=10090 PE=2 SV=1	6511.44	6584.68	5324.29	5591.23	4931.8	4961.92	6715.18	6984.64	7191.32	7165.76	7544.74	7687.07
P45376;Q3TCL2;Q3UDY1;Q5U415	3	3	13.5687	0.0013068	0.0136431	1.92943	0.977274	Control	Test	36074.5	Aldo-keto reductase family 1 member B1 OS=Mus musculus OX=10090 GN=Akr1b1 PE=1 SV=3	2744.07	3467.41	2787.44	2858.71	5545.32	5177.16	2171.35	1682.41	1670.05	1895.46	2059.1	2224.64
Q9CPN9;Q9D7Y7	11	11	96.2919	0.00141471	0.0136431	1.452	0.974734	Control	Test	27106.4	RIKEN cDNA 2210010C04 gene OS=Mus musculus OX=10090 GN=2210010C04Rik PE=1 SV=1	29793.8	28187.7	22846.3	23320.2	34772.4	35064.3	23150.9	19776.7	18620.3	20097.7	18628.5	19549.8
Q9ESP1	3	3	27.1213	0.00143617	0.0136431	1.72144	0.974227	Test	Control	23876.5	Stromal cell-derived factor 2-like protein 1 OS=Mus musculus OX=10090 GN=Sdf2l1 PE=1 SV=2	645.919	1298.24	964.683	1203.92	1305.7	1083.72	1911.63	1824.92	1378.7	1775.75	2259.6	2042.49
P52480;A0A1L1SU37;A0A1L1SQV8;A0A1L1SSN6;A0A1L1STV8;A0A1L1SUV0;A0A1L1ST52;A0A1L1SVH2	10	7	72.6431	0.00145994	0.0136431	1.45712	0.973666	Test	Control	58415.3	Pyruvate kinase PKM OS=Mus musculus OX=10090 GN=Pkm PE=1 SV=4	5519.96	5322.74	4176.23	4094.82	3308.24	4045.66	6473.4	7539.03	6316.67	6785.17	5739.68	5712.68
P17892	9	3	60.2107	0.00182446	0.0162745	4.60549	0.965036	Control	Test	54986.1	Pancreatic lipase-related protein 2 OS=Mus musculus OX=10090 GN=Pnliprp2 PE=1 SV=2	2347.09	2680.47	2860.93	2889.41	11310.3	10914.4	1174.82	1348.94	1119.74	885.727	1314.16	1322.51
P23591;A0A2R8VHD0;A0A2R8VI39;A0A2R8W6P6;Q5HZI6	4	2	20.9714	0.00212787	0.0181557	8.6063	0.957892	Control	Test	36105.8	GDP-L-fucose synthase OS=Mus musculus OX=10090 GN=Gfus PE=1 SV=3	5737.62	5864.22	6345.39	6834.89	42517.1	42202.8	1474.7	1596.1	1662.27	1847.06	3072.08	3071.27
Q8BG05;A2AL12;Q0VG47;Q3UZG3;Q5FB19;Q6P6I7;Q6PFA7;B2RXM2;Q58E39;Q5U3M2	5	2	32.9136	0.0023473	0.0187996	2.0384	0.95278	Test	Control	39880.2	Heterogeneous nuclear ribonucleoprotein A3 OS=Mus musculus OX=10090 GN=Hnrnpa3 PE=1 SV=1	2014.32	1749.77	1467.46	1573.85	1474.99	574.857	3647.12	3041.06	2356.73	2864.54	3056.87	3084.24
Q9D172;A0A1W2P870	3	1	19.5862	0.00248642	0.0187996	2.48567	0.949568	Test	Control	28432.6	Glutamine amidotransferase-like class 1 domain-containing protein 3_ mitochondrial OS=Mus musculus OX=10090 GN=Gatd3 PE=1 SV=1	888.663	937.757	689.454	654.964	354.497	414.346	2473.44	2350.8	1368.18	1555.52	1003.57	1041.25
P62858;Q059I1;G3UYV7	5	5	30.1861	0.00249072	0.0187996	1.89872	0.94947	Test	Control	7898.07	40S ribosomal protein S28 OS=Mus musculus OX=10090 GN=Rps28 PE=1 SV=1	1543.13	1547.48	1443.2	1471.81	642.817	752.419	2721.41	2809.21	2185.1	2177.36	2062.5	2096.6
Q3U7Z6;Q9DBJ1;Q6NWV5	5	4	28.5643	0.00273063	0.019847	1.25766	0.943993	Test	Control	28946.1	Phosphoglycerate mutase OS=Mus musculus OX=10090 GN=Pgam1 PE=1 SV=1	1763.74	1810.77	1565.58	1489.9	1714.93	2039.61	2100.55	2599.73	2033.17	2081.21	2113.1	2132.45
Q7TMK9;A0A0R4J259;G3UXJ6;G3UZ48;G3UZI2;G3V018	2	2	8.204	0.00296809	0.0206823	1.90621	0.938654	Test	Control	69860.9	Heterogeneous nuclear ribonucleoprotein Q OS=Mus musculus OX=10090 GN=Syncrip PE=1 SV=2	229.869	190.063	292.044	284.442	177.705	299.98	292.298	342.112	433.636	473.727	678.371	589.81
P08113;Q3UAD6;Q3UBU0;Q91V38;Q3TUD6;Q8CCY5;F7C312;Q9CW12;Q8C2R2	45	34	448.02	0.00305634	0.0206823	1.68309	0.936692	Control	Test	92761.1	Endoplasmin OS=Mus musculus OX=10090 GN=Hsp90b1 PE=1 SV=2	39624.5	37068.7	29867.5	29830	26731.2	24601.9	27194.1	24632.7	13949	14930.8	15394.3	15434.2
Q60997;A0A140LI59;E9QPG8;A0A1D5RM72;A0A140LHB2;B6V683	8	8	64.1305	0.00350927	0.0229558	2.30729	0.926805	Test	Control	232233	Deleted in malignant brain tumors 1 protein OS=Mus musculus OX=10090 GN=Dmbt1 PE=1 SV=2	7369.3	7311.83	5312.39	5563.77	1851.37	3107.17	15950.8	14468.3	10540.3	11280.2	8900.7	9268.63
Q3UJL7;Q543H0;Q64674;Q8BSZ8	1	1	4.6232	0.00422283	0.0254366	1.38523	0.911871	Control	Test	34636.3	PABS domain-containing protein OS=Mus musculus OX=10090 GN=Srm PE=2 SV=1	1623.32	1440.24	1694.21	1760.91	1107.17	1728.47	1132.26	959.725	1009.39	1101.33	1293.64	1256.56
Q3UZQ3	16	1	172.99	0.00425394	0.0254366	1.5953	0.911237	Test	Control	50408.1	Elongation factor 1-alpha OS=Mus musculus OX=10090 GN=Eef1a1 PE=2 SV=1	4672.78	4598.56	3815.65	3536.43	1980.63	2780.63	6379.88	5650.59	5410.6	5992.18	5162.02	5519.62
B2RTB6;P97861;Q6IMF0;Q9Z2T6;E9Q1Y9;Q61726;Q9ERE2	5	3	34.2778	0.00427737	0.0254366	2.42766	0.910761	Test	Control	55133.2	Keratin 86 OS=Mus musculus OX=10090 GN=Krt86 PE=2 SV=1	6109.52	5959.61	4561.06	5238.69	2258.84	1471.48	13335.4	14696.9	9187.16	9518.77	7304.32	8103.47
P16627;A1L347;B2CSK2;Q9R2A1;Q9QWU1	17	5	117.215	0.00507058	0.0292668	1.56079	0.89511	Test	Control	71036.6	Heat shock 70 kDa protein 1-like OS=Mus musculus OX=10090 GN=Hspa1l PE=1 SV=4	2755.17	2694.66	2039.26	2206.54	1718.44	2275.34	2180.61	3372.11	3943.91	4215.69	3742.24	3911.7
Q01853;Q8BNF8	11	11	76.8914	0.00582687	0.032671	1.27094	0.880994	Test	Control	90006.3	Transitional endoplasmic reticulum ATPase OS=Mus musculus OX=10090 GN=Vcp PE=1 SV=4	2747.74	2733.59	2334.97	2367.38	2116.67	1981.33	2872.32	2471.52	3180.33	3286.13	3211.19	3129.66
P14206;B2CY77;A0A1L1SRW0;A0A1L1SUK3	11	10	91.9809	0.00635676	0.0346521	1.39613	0.871536	Test	Control	32952.2	40S ribosomal protein SA OS=Mus musculus OX=10090 GN=Rpsa PE=1 SV=4	7735.1	6618.57	6457.49	6668.2	10044.7	10428.9	12918.3	12232.9	10703.1	11577.9	9402.91	10113.7
P70349;B0R1E3	4	2	25.9574	0.00683693	0.0362623	1.22507	0.863252	Test	Control	13891	Adenosine 5'-monophosphoramidase HINT1 OS=Mus musculus OX=10090 GN=Hint1 PE=1 SV=3	4592.04	4965.45	4632.83	4305.96	3523.83	3531.3	5197.59	5435.48	5284.32	5455.12	4917.64	5012.04
P60710;B2RRX1;P63260;Q4KL81;Q3U804;Q3U939;Q3TIJ9;Q3TSB7;Q3U5R4;Q3UAA9;Q3UAF6;Q3UAF7;Q3UCF8;Q3UGS0;Q61276;E9Q5F4;Q3UA89;Q9QZ83;Q3UBP6;Q3UD81;Q3UBQ4;E9Q1F2;G3UZ07;P62737;P63268;P68033;P68134;Q3U122;Q3UIJ3;Q3UJ36;Q497E4;Q9CXK3;Q3TG92;Q61275;A1E281;E9Q606;G3UYG0;Q61264;Q61272;Q61852;A0A494B9T3;D3YZY0;D3Z2K3;I6L9D2;A0A1D5RM20;B1ATY1;Q6IWE2;Q99NC5;E9Q2D1;F8WGM8;A0A0U1RQ96;F6WX90;Q8CF71;O89054;Q7M0E4	18	13	168.258	0.00733154	0.0373068	2.01381	0.854988	Test	Control	42079	Actin_ cytoplasmic 1 OS=Mus musculus OX=10090 GN=Actb PE=1 SV=1	17260	18352.2	14124.5	15359.2	3909.38	9464.57	29430.7	28105.7	26475.8	26447.4	23065.8	24497.7
P26638;Q3U6F6;Q8C483;Q3U8N1;A2AFS0;A2AFS1;Q8CEH3	7	5	65.6089	0.00744828	0.0373068	1.54398	0.853075	Test	Control	58902.1	Serine--tRNA ligase_ cytoplasmic OS=Mus musculus OX=10090 GN=Sars1 PE=1 SV=3	3407.88	3166.01	2664.54	2657.1	2012.91	1432.73	4567.44	4351.74	3685.53	4161.93	3440.23	3479.65
P03995	5	2	35.348	0.00760416	0.0373068	1.50855	0.850544	Test	Control	49957.2	Glial fibrillary acidic protein OS=Mus musculus OX=10090 GN=Gfap PE=1 SV=4	4798.02	4456.09	3801.99	3165.41	2482.99	2385.81	6233.6	4707.03	5670.09	5875.61	4705.6	4623.76
P11499;Q71LX8;Q80YC2;Q811H6;E9PX27;E9Q3D6;Q3TK29;Q3UPJ8;Q8C5U3;Q922R9;Q922Z3;Q9CQN1	10	7	60.6269	0.00864494	0.0413784	2.71019	0.83425	Control	Test	83623.5	Heat shock protein HSP 90-beta OS=Mus musculus OX=10090 GN=Hsp90ab1 PE=1 SV=3	15200.3	14480.7	8536.5	8883.34	35381.7	34169.7	7582.45	7856.38	6885.12	7058.3	6896.6	6763.29
Q61425	3	2	20.1832	0.00981293	0.0447875	1.32026	0.81712	Test	Control	34635	Hydroxyacyl-coenzyme A dehydrogenase_ mitochondrial OS=Mus musculus OX=10090 GN=Hadh PE=1 SV=2	1352.34	1350.81	1567.86	1790.34	973.609	1208.18	1635.48	1893.39	1697.33	1716.52	1976.91	1963.43
Q99PL5;A2AVJ7;Q3ULC0;Q8C7E8	15	7	83.3165	0.00981362	0.0447875	1.55294	0.81711	Test	Control	173336	Ribosome-binding protein 1 OS=Mus musculus OX=10090 GN=Rrbp1 PE=1 SV=2	7276.89	7441.02	5493.31	5031.9	5131.53	7114.45	13115.2	11995.4	9248.32	9982.69	6653.2	7223.47
Q9JKR6;Q8VCI2;A0A1L1SQ34;E0CYZ2;F6TRP3	32	24	252.717	0.0108622	0.047743	1.5028	0.802654	Test	Control	111409	Hypoxia up-regulated protein 1 OS=Mus musculus OX=10090 GN=Hyou1 PE=1 SV=1	5642.18	6126.24	5060.94	5329.36	2446.08	4725.75	8205.04	8308.81	7230.54	6854.12	6442.9	7036.54
Q9CZX8;D3YUG3;D3YUT3;D3Z5R8;D3Z722;Q5M9P3;S4R223	8	6	74.5334	0.0109478	0.047743	1.51801	0.80151	Test	Control	16085.5	40S ribosomal protein S19 OS=Mus musculus OX=10090 GN=Rps19 PE=1 SV=3	9002.81	8874.04	6004.02	6505.86	4741.45	4326.82	12102.9	12132.4	9114.06	9640.56	8277.76	8625.29
Q9QZE5	5	4	28.0845	0.0115148	0.049124	2.02724	0.794055	Test	Control	98767.6	Coatomer subunit gamma-1 OS=Mus musculus OX=10090 GN=Copg1 PE=1 SV=1	4203.58	3901.69	3716.37	4078.64	921.706	1587.6	7959.23	7142.08	5712.52	5965.45	5171.57	5369.77
Q9EQ20;Q8K0L1	19	18	168.181	0.0121341	0.0506646	1.3697	0.786156	Test	Control	58372	Methylmalonate-semialdehyde dehydrogenase [acylating]_ mitochondrial OS=Mus musculus OX=10090 GN=Aldh6a1 PE=1 SV=1	9025.13	7940.28	7058.25	7055.99	9417.14	6918.98	13645.2	13810.6	9849.63	9830.01	8699.13	9110.94
Q6ZWZ6;A0A1W2P7A1;F7AEH4	9	1	86.6764	0.0126941	0.0518987	1.52585	0.779218	Test	Control	14914.2	40S ribosomal protein S12 OS=Mus musculus OX=10090 GN=Rps12 PE=1 SV=1	4514.71	4553.2	3366.27	3607.68	1768.26	2803.84	5535.78	6500.53	4785.01	4693.66	4869.11	5069.63
P16332;Q8VED0;A0A3B2WCT0	7	6	36.6592	0.0134187	0.0527081	1.46044	0.770514	Test	Control	83300.5	Methylmalonyl-CoA mutase_ mitochondrial OS=Mus musculus OX=10090 GN=Mmut PE=1 SV=2	2345.63	2574.59	1975.51	1943.09	1332.23	1278.9	3355.47	3254.37	2644.81	2784.2	2271.62	2411.44
P47955;Q58E35	4	3	50.6361	0.0136799	0.0527081	1.72613	0.767449	Test	Control	11589	60S acidic ribosomal protein P1 OS=Mus musculus OX=10090 GN=Rplp1 PE=1 SV=1	13581.4	13365.6	13068.5	12203.3	5386.45	4393.2	16432.4	15337.4	17793.3	18944.7	18912.6	19597.2
P62245;Q5M9M4;F8WJ41;D3Z712;D3YVB4	8	6	58.0371	0.0136978	0.0527081	1.40889	0.767239	Test	Control	14953.6	40S ribosomal protein S15a OS=Mus musculus OX=10090 GN=Rps15a PE=1 SV=2	6166.64	6081.38	5649.46	5693	3597.79	3699.16	7610.8	5771.48	6430.91	6867.42	8124.22	8712
B2RWE8;Q3TDD8;Q3THB0;Q3TLQ9;Q3TSY9;Q3UGC0;Q8BGD9;Q922K6	1	1	5.7756	0.0141739	0.0534913	1.62366	0.76175	Test	Control	46478.1	Eif4b protein OS=Mus musculus OX=10090 GN=Eif4b PE=1 SV=1	979.22	930.998	473.777	692.325	411.657	442.43	1236.83	1351.34	1003.96	1139.1	827.717	822.684
P57776;A0A0R4J1E2;E9QN08;Q80T06;A0A0R4J1L2;F6ZFU0;Q91VK2;D3YUQ9;D3YY68;D3YZT9;D3Z7N2	7	7	46.1856	0.0156615	0.0579899	2.23537	0.745329	Control	Test	31407.1	Elongation factor 1-delta OS=Mus musculus OX=10090 GN=Eef1d PE=1 SV=3	5397.6	5661.49	7239.71	6550.5	18256.9	16521.1	6314.38	3472.28	3896.16	4048.4	4546.83	4396.45
P53395;Q7TND9	4	4	20.1541	0.0175589	0.0625367	1.81946	0.725826	Test	Control	53588.8	Lipoamide acyltransferase component of branched-chain alpha-keto acid dehydrogenase complex_ mitochondrial OS=Mus musculus OX=10090 GN=Dbt PE=1 SV=2	2749.32	2166.62	2269.64	2303.98	711.568	2010.52	4592.87	5274.29	3321.56	3545.44	2794.81	2689.67
P60335;A0A2R8VHI3	8	5	58.1066	0.0178929	0.0625367	1.595	0.722544	Test	Control	38011.1	Poly(rC)-binding protein 1 OS=Mus musculus OX=10090 GN=Pcbp1 PE=1 SV=1	28569.6	28463.5	19743.8	18802.1	11099.1	12349.6	40273.3	38425	28576.5	31203.7	25565.8	25804.9
Q3UW40;Q8BP67;Q8BT08;Q9CS31	6	5	45.6979	0.0187722	0.0625367	2.43454	0.714105	Control	Test	18366.6	TRASH domain-containing protein OS=Mus musculus OX=10090 GN=Rpl24 PE=2 SV=1	2712.6	2393.62	2839.16	2708.63	9566.85	8100.43	2198.03	1824.67	1847.36	1903.03	1905.56	1954.45
Q03265;D3Z6F5;D6RJ16;Q3U452	20	16	152.784	0.0187747	0.0625367	2.79057	0.714082	Control	Test	59866.8	ATP synthase subunit alpha_ mitochondrial OS=Mus musculus OX=10090 GN=Atp5f1a PE=1 SV=1	23728.7	22664.2	22983.3	24079.4	90021.2	90821.7	17784.7	19085.4	14055.1	14128.7	15878.3	17362.6
Q08731;Q545J0;A0A0N4SVN9	3	2	35.8697	0.0190896	0.0625367	1.78497	0.711128	Test	Control	19806.1	Lithostathine-2 OS=Mus musculus OX=10090 GN=Reg2 PE=1 SV=1	1046.84	1005.18	1175.04	1311.4	297.225	1201.19	1714.76	1669.72	1557.88	1474.09	2097.94	2261.28
P63323	9	1	71.7066	0.0190908	0.0625367	1.50437	0.711116	Test	Control	14867.1	40S ribosomal protein S12 OS=Mus musculus OX=10090 GN=Rps12 PE=1 SV=2	5644.99	4923.69	4302.77	4416.83	2549.77	3727.74	8755.11	8093.66	5677.32	5693.82	4949.6	5290.91
P11679;Q9DCV7;Q3UV17;Q8VED5;A1L0X5;A2AKJ2;Q0VDM9;Q4L0E6	22	13	179.8	0.0191201	0.0625367	1.81829	0.710843	Test	Control	54565.4	Keratin_ type II cytoskeletal 8 OS=Mus musculus OX=10090 GN=Krt8 PE=1 SV=4	11375.8	12847.5	11997.3	12998	7299.48	8930.01	31146.9	30748.4	14394.4	11815.2	14348.7	16550
P15532;Q5NC81;Q5NC80;Q8R4B4;Q5NC79	9	4	93.7766	0.0194463	0.062561	1.30522	0.707822	Test	Control	17321.9	Nucleoside diphosphate kinase A OS=Mus musculus OX=10090 GN=Nme1 PE=1 SV=1	1942.98	1617.64	1839.42	1799.9	2206.03	2140.02	2372.28	3607.03	2162.85	2140.89	2345.27	2441.72
Q504N0	6	5	63.8797	0.0203661	0.0644632	1.5201	0.699498	Control	Test	47342.4	Carboxypeptidase A2 OS=Mus musculus OX=10090 GN=Cpa2 PE=1 SV=1	6518.4	6501.51	6812.7	6901.52	3701.19	3394.83	3507.64	3359.94	3676.55	3682.96	4160.06	3868.13
P10126;Q3UA81;Q58E64;Q3TII3;D3YZ68;D3Z3I8;P62631;Q4FZE5	21	7	202.381	0.0209708	0.0653237	1.47566	0.694172	Test	Control	50456.1	Elongation factor 1-alpha 1 OS=Mus musculus OX=10090 GN=Eef1a1 PE=1 SV=3	57344.9	55246.6	47265.9	46010.1	23111.1	28068.3	59451.7	51824.3	64432.5	71357.4	65204.4	67044
A0A1D5RMH0;Q499E5;A0A1B0GRU7	6	3	38.9113	0.0228791	0.0701545	1.9991	0.678079	Test	Control	104344	Storkhead-box protein 2 OS=Mus musculus OX=10090 GN=Stox2 PE=1 SV=1	2427.2	2685.93	2425.55	2434.72	481.453	567.461	3093.82	4190.39	3288.31	3346.99	3717.38	4397.79
Q8R0Y6;Q8CIF2;A0A0N4SW56	10	5	61.0785	0.0246508	0.0744241	1.72493	0.664021	Test	Control	99564.7	Cytosolic 10-formyltetrahydrofolate dehydrogenase OS=Mus musculus OX=10090 GN=Aldh1l1 PE=1 SV=1	7288.2	6145.82	6589.95	7055.41	1677.02	2572.29	9366.35	9229.21	9844.73	8544.66	8625.33	8429.47
A2AQ07	4	1	21.4802	0.0255717	0.0747442	2.93695	0.657019	Control	Test	51125.4	Tubulin beta-1 chain OS=Mus musculus OX=10090 GN=Tubb1 PE=1 SV=1	962.872	903.027	878.079	877.451	4097.96	3802.76	598.918	669.16	653.785	650.988	692.597	657.719
Q64442	4	3	20.9019	0.0256711	0.0747442	1.8881	0.656275	Test	Control	38819.8	Sorbitol dehydrogenase OS=Mus musculus OX=10090 GN=Sord PE=1 SV=3	1288.69	1318.85	1164.82	1217.56	238.894	1140.8	2906.06	2021.48	1777.75	1676.35	1779.73	1865.11
A0A0A0MQF6;D2KHZ9;P16858;A0A1D5RLD8;S4R1W1;S4R257;Q3TUZ9;Q8CEV2;Q4VBD1;Q6IWE3;W8QM43	9	9	79.061	0.0258995	0.0747442	1.32799	0.654574	Test	Control	38938.7	Glyceraldehyde-3-phosphate dehydrogenase OS=Mus musculus OX=10090 GN=Gapdh PE=1 SV=1	9009.83	8881.5	6762.53	6973.21	4415.53	5146.88	10141.5	9485.72	8369.25	9061.53	8596.24	9044.89
Q9D8U3;Q9D8Q5	11	9	113.8	0.027039	0.0767562	1.88113	0.64626	Test	Control	30921.4	Endoplasmic reticulum resident protein 27 OS=Mus musculus OX=10090 GN=Erp27 PE=1 SV=1	15006.4	14316.4	8506.29	8600.37	6777.28	6848.37	29580.8	26074.5	17865.9	18963.4	10068.9	10417.8
F7DBQ0;Q3TJL8;Q3TML0;Q9DAB4	17	2	172.192	0.02777	0.0767562	1.25845	0.641072	Test	Control	48531.7	Protein disulfide-isomerase A6 OS=Mus musculus OX=10090 GN=Pdia6 PE=1 SV=1	8153.97	7984.82	6016.68	6422.59	4726.3	4858.78	7596.37	7781.4	7974.39	8515.14	7671.86	8487.16
Q922R8;Q3THH1	19	4	190.337	0.02777	0.0767562	1.25845	0.641072	Test	Control	48499.6	Protein disulfide-isomerase A6 OS=Mus musculus OX=10090 GN=Pdia6 PE=1 SV=3	13377.8	13100.3	9871.26	10537.2	7754.21	7971.56	12463	12766.6	13083.2	13970.4	12586.8	13924.5
Q9D1M7	2	2	18.2398	0.0283113	0.0771655	1.96791	0.6373	Control	Test	22308.3	Peptidyl-prolyl cis-trans isomerase FKBP11 OS=Mus musculus OX=10090 GN=Fkbp11 PE=1 SV=1	4659.77	4364.04	4108.12	4002.56	7745.86	7837.75	5488.24	652.502	2596.61	2271.66	2721.29	2895.53
P70331;D3YUT8;D3YVA0;D3YZ53;D3Z3N7;D3Z6Q8	2	1	10.4702	0.0305296	0.080369	2.17714	0.622427	Control	Test	26412.2	MyoD family inhibitor OS=Mus musculus OX=10090 GN=Mdfi PE=1 SV=1	875.27	978.69	962.652	850.884	2811.55	2594.55	400.7	435.766	744.857	868.863	822.221	895.262
Q4FJK0;Q9CQ62	1	1	5.0895	0.0307907	0.080369	1.86131	0.620735	Test	Control	36499	Decr1 protein OS=Mus musculus OX=10090 GN=Decr1 PE=1 SV=1	466.622	424.944	460.088	448.148	98.3316	151.157	565.611	424.649	581.744	581.159	855.294	805.917
P17182;Q5FW97;Q8CF78;B0QZL1;B1ARR7;A0A0N4SUI6;A0A0N4SUX5;B1ARR6;D3YVD3;D3Z2S4;D3Z6E4;P17183;P21550;Q3UJ20;Q4FK59;Q545V3;Q5SX59;Q5SX60;Q5SX61;Q922A0	5	2	27.8503	0.0309869	0.080369	5.85052	0.619471	Control	Test	47483.1	Alpha-enolase OS=Mus musculus OX=10090 GN=Eno1 PE=1 SV=3	1156.47	1123.79	878.696	803.737	9419.02	8561.04	765.116	344.594	555.517	694.732	653.25	737.355
P16381;B7ZWF1;B9EIA2;B9EKE9;Q3TQX5;Q3U484;Q62095;Q62167;Q3TUR4	3	2	13.6836	0.0311248	0.080369	2.51529	0.618587	Test	Control	73539.9	Putative ATP-dependent RNA helicase Pl10 OS=Mus musculus OX=10090 GN=D1Pas1 PE=1 SV=1	748.56	936.34	751.485	832.057	239.6	357.048	3379.76	2696.32	826.952	962.804	886.42	969.582
A0A0R4J1Q1;Q8CB19;Q8C975;Q8C9D2;D6RJJ1	3	2	14.7319	0.0321878	0.0819128	1.76254	0.611878	Test	Control	85036.5	Protein PHTF2 OS=Mus musculus OX=10090 GN=Phtf2 PE=1 SV=1	2859.68	2846.95	1897.69	1835.16	549.287	1074.67	3794.87	4364.64	3148.15	3257.28	2322.33	2612.53
A0A0G2JDW7;Q6ZWU9;Q6ZWY3;A0A0G2JEX7;A0A0G2JG29;D3YYB0;D6RH49	2	2	16.0227	0.0325575	0.0819128	1.69164	0.609589	Test	Control	9574.99	40S ribosomal protein S27 (Fragment) OS=Mus musculus OX=10090 GN=Rps27 PE=1 SV=1	1849.47	2659.44	3017.07	2966.58	884.547	1602.07	5018.72	5285.47	3181.88	2903.33	2668.49	2898.23
P68040	8	7	66.7139	0.0347432	0.0847632	1.42103	0.596481	Test	Control	35533	Receptor of activated protein C kinase 1 OS=Mus musculus OX=10090 GN=Rack1 PE=1 SV=3	5075.29	6581.3	5414.15	6001.73	3343.51	5705.55	10178.9	10221.2	6618.28	5825.65	6485.09	6316.51
Q8BP47;A0A498WGK2;A0A494BAX5;A0A494BB89	6	6	48.5293	0.0349424	0.0847632	1.93794	0.595321	Test	Control	65191.9	Asparagine--tRNA ligase_ cytoplasmic OS=Mus musculus OX=10090 GN=NARS1 PE=1 SV=2	7135.66	6993.35	4183.35	4371.03	1337	2602.05	14090.5	11495	7129.89	7940.31	5442.26	5494.88
A0A1Y7VKY1;P62270;Q3TW65;Q561N5;F6YVP7;S4R1N6	9	7	81.5342	0.0349862	0.0847632	1.58797	0.595067	Test	Control	17748.7	40S ribosomal protein S18 OS=Mus musculus OX=10090 GN=Rps18-ps5 PE=3 SV=1	5952.86	6023.39	5257.49	5479.37	1530.91	2963.51	7297.55	5807.94	7153.92	6915.09	7792.38	8237.94
O88986;E9PWY6;Q9CZ08;A0A2R8VHE4	18	15	212.662	0.0356443	0.0853046	1.83134	0.591279	Test	Control	45500.9	2-amino-3-ketobutyrate coenzyme A ligase_ mitochondrial OS=Mus musculus OX=10090 GN=Gcat PE=1 SV=2	7525.13	8215.35	7626.15	7947.02	1370.05	2304.69	14199.8	11535.4	9600.57	9433.11	9318.53	9988.3
P20029;Q3U9G2;Q3TI47;Q3TKF8;Q9DC41;Q3TWF2;Q3U7T8;Q3U6V3;Q3UEM8;Q3TUS2	48	40	515.705	0.0371305	0.0877908	1.94121	0.582943	Test	Control	72536.2	Endoplasmic reticulum chaperone BiP OS=Mus musculus OX=10090 GN=Hspa5 PE=1 SV=3	46102.1	45667	29684.8	31661.4	6087.67	6635.7	64696.7	62295.2	52338.9	57906.6	41208.9	43482
Q80ZW0;E9PXA2;F6VDY0	3	1	14.5127	0.0378684	0.0884696	2.28795	0.578911	Test	Control	59972.5	Serine/threonine-protein kinase 35 OS=Mus musculus OX=10090 GN=Stk35 PE=1 SV=3	3790.78	3096.87	3760.03	3962.08	1690.01	4109	16033	13090.9	4281.36	4010.15	4420.46	4858.41
Q9D8N0;Q4FZK2;Q8R1N8	10	9	75.932	0.0384243	0.0887121	1.65223	0.575919	Test	Control	50403	Elongation factor 1-gamma OS=Mus musculus OX=10090 GN=Eef1g PE=1 SV=3	6936.19	6169.29	5244.07	5401.11	1575.25	1738.84	8834.9	7421.84	6979.23	7613.86	6717.67	7149.71
Q61753;F6ZSB7;Q8C5X4	16	15	156.231	0.040916	0.0933663	1.47809	0.562957	Test	Control	57384	D-3-phosphoglycerate dehydrogenase OS=Mus musculus OX=10090 GN=Phgdh PE=1 SV=3	17487.4	17588.3	12342.4	12805.9	6580.03	6820.91	23803.6	20043.9	17152.4	17694.2	14730	15400.3
P05784;A1L317;A6BLY7;B1AQ75;B1ATJ5;D0V735;P08730;Q3SYP5;Q3ZAW8;Q497I4;Q61781;Q61897;Q62168;Q6IFX3;Q9CV17;Q9EQD6;Q9EQD7;Q9QWL7;Q9Z2K1	17	10	118.76	0.0416464	0.0934095	1.90311	0.559289	Control	Test	47538.2	Keratin_ type I cytoskeletal 18 OS=Mus musculus OX=10090 GN=Krt18 PE=1 SV=5	4954.39	5425.02	5271.58	5812.6	9950.13	18082	5649.69	5995.44	3856.84	3543.39	3375.33	3587.19
Q99M73	4	1	41.1976	0.0418868	0.0934095	1.25731	0.558095	Test	Control	65838.5	Keratin_ type II cuticular Hb4 OS=Mus musculus OX=10090 GN=Krt84 PE=2 SV=2	1219.75	1189.48	1358.55	1407.26	837.681	1045.93	1453.59	1512.86	1238.94	1214.04	1722.91	1732.54
Q6NZM9;A0A087WQ92	2	1	7.2692	0.0426037	0.0939405	4.29144	0.554569	Test	Control	119361	Histone deacetylase 4 OS=Mus musculus OX=10090 GN=Hdac4 PE=1 SV=1	16941.6	15980.3	11582.5	13168.5	1495.93	1294.65	106509	91660.5	14776.7	16861.6	14325.1	15343
Q78PY7;Q3UZI3;Q3TW51;Q3TJ56;E9Q3E9	35	1	307.188	0.0436907	0.095267	1.39986	0.549324	Test	Control	102773	Staphylococcal nuclease domain-containing protein 1 OS=Mus musculus OX=10090 GN=Snd1 PE=1 SV=1	5781.36	5838.01	4361.99	4156.5	2935.98	3110.54	7966.13	7723.88	5576.72	5885.59	4800.94	4701.21
D3YW97;H7BWZ1;P61961	1	1	6.1825	0.045092	0.0972421	9.22759	0.542733	Control	Test	8884.37	Ubiquitin-fold modifier 1 OS=Mus musculus OX=10090 GN=Ufm1 PE=1 SV=1	4567.08	4031.51	3991.46	4173.82	70997.4	66840.1	1464.32	1392.36	3038	3009.25	3771.98	4078.34
A8DUK4;A8DUK2;A8DUK7;E9Q223;A8DUN2;A8DUQ1;A8DUL0;A8DUL2;A8DUL7;A8DUP0;A8DUQ5;A8DUL5;A8DV41;D0U293;P02089;Q549D9;Q54AH9;Q9QUN8;A8DV59;P02104	11	3	143.457	0.0466193	0.0994429	1.50231	0.535759	Test	Control	15805.1	Beta-globin OS=Mus musculus OX=10090 GN=Hbb-bs PE=1 SV=1	13365.4	14425.3	12452.8	13683.9	4070.38	7106.29	17835.9	20191	13524	15102.7	14985.2	16168
P55095;A2AS86	4	4	30.8022	0.0480375	0.100609	2.15569	0.529469	Test	Control	20906.2	Pro-glucagon OS=Mus musculus OX=10090 GN=Gcg PE=1 SV=1	993.263	909.157	1051.61	985.677	125.565	121.258	896.188	790.887	1704.4	1785.23	1948.05	1900.12
P08249;A0A0G2JF23;A0A0G2JGY4	19	15	179.689	0.0481913	0.100609	1.80591	0.528797	Test	Control	36067.7	Malate dehydrogenase_ mitochondrial OS=Mus musculus OX=10090 GN=Mdh2 PE=1 SV=3	18569.8	17173.8	13097.2	13079.4	2712.69	2916.44	26820.8	23556.8	18525.9	19942.9	16261.8	16880.1
Q9QXF8;Q5I0T9;Q8C4E3	3	2	19.8771	0.0499798	0.102418	1.69063	0.521128	Test	Control	33131.5	Glycine N-methyltransferase OS=Mus musculus OX=10090 GN=Gnmt PE=1 SV=3	1488.75	1673.58	920.032	978.362	455.706	458.436	2433.04	2281.34	1538.45	1644.36	1013.85	1190.24
Q9WUN8	1	1	5.977	0.0501018	0.102418	1.60766	0.520614	Test	Control	21087.6	Transcription factor LBX2 OS=Mus musculus OX=10090 GN=Lbx2 PE=2 SV=1	3760.51	3550.39	2155.13	1935.6	950.631	1542.47	4275.86	3620.12	4545.19	4899.45	2608.86	2388.55
Q8BMS1;Q3TB39	11	9	65.3698	0.0506584	0.102489	1.24288	0.518285	Test	Control	83354.3	Trifunctional enzyme subunit alpha_ mitochondrial OS=Mus musculus OX=10090 GN=Hadha PE=1 SV=1	1665.76	1505.85	1312.67	1345.08	1599.71	2062	2419.33	2425.78	1695.46	1784.78	1754.15	1716.79
Q61171;D3Z4A4;Q5M9N9	2	2	19.0573	0.0522887	0.102853	1.65248	0.511599	Test	Control	21949.8	Peroxiredoxin-2 OS=Mus musculus OX=10090 GN=Prdx2 PE=1 SV=3	3406.73	3317.42	2565.46	3018.03	859.325	1329.03	2497.4	2785.61	4069.23	4568.48	4853.8	5179.86
H3BJQ7;P99029;Q3U7H9;Q3UWS9;Q9D6X2;G3UZJ4;Q91YU9;A0A494BAZ4	4	2	22.7917	0.0522926	0.102853	1.35265	0.511583	Test	Control	22962.4	Peroxiredoxin-5 OS=Mus musculus OX=10090 GN=Prdx5 PE=1 SV=1	872.23	898.833	1002.16	982.87	977.428	888.169	2162.9	1111.72	1068.36	990.021	1193.57	1077.62
A0A0A0MQA5;P68368;A0A087WQS4;A0A087WRB4;A0A087WSB0;A0A087WSL5	9	4	75.4265	0.0524108	0.102853	1.13663	0.511106	Test	Control	53534.9	Tubulin alpha chain (Fragment) OS=Mus musculus OX=10090 GN=Tuba4a PE=1 SV=1	3090.29	2857.12	2366.21	2347.94	2771.73	3188.1	3434.39	3139.85	3031.22	3364.44	3090.97	2831.54
P81117;Q3UKN6;Q3TV28	3	3	16.4537	0.0531214	0.103215	1.90489	0.50826	Control	Test	50418.6	Nucleobindin-2 OS=Mus musculus OX=10090 GN=Nucb2 PE=1 SV=2	1977.88	1789.3	1498.33	1573.61	2611.14	6123.34	1052.42	817.738	1716.15	1700.28	1478.89	1410.13
P14152;A0A5F8MPN8;B1ATQ3	9	7	91.8431	0.0562156	0.106678	1.29259	0.496272	Test	Control	36682.3	Malate dehydrogenase_ cytoplasmic OS=Mus musculus OX=10090 GN=Mdh1 PE=1 SV=3	11091.9	10773.5	8336.34	8115.42	6452.1	6487.28	13910.4	12938	10578.1	11101.5	8852.86	8872.76
B1AQ77;Q61414	3	1	16.9204	0.0569011	0.106678	1.37997	0.493702	Control	Test	49665.2	Keratin_ type I cytoskeletal 15 OS=Mus musculus OX=10090 GN=Krt15 PE=1 SV=1	3314.39	3210.8	2308.76	2609.26	3413.75	2150.31	3391.1	2741.19	1626.53	1672.05	1373.35	1520.13
Q3TVC5;Q9D0I9;Q3UAZ3	4	4	23.8031	0.0570026	0.106678	11.6015	0.493324	Control	Test	51230.8	Arginine--tRNA ligase_ cytoplasmic (Fragment) OS=Mus musculus OX=10090 GN=Rars PE=2 SV=1	7029.75	7211.13	6916.88	6447.69	163913	143476	3496.85	3108.8	4243.25	4997.46	6325.84	6702.76
A0A087WNP6;Q4VAA2	1	1	4.0495	0.057078	0.106678	1.58664	0.493043	Test	Control	24196	Protein CDV3 OS=Mus musculus OX=10090 GN=Cdv3 PE=1 SV=1	1355.97	1227.08	997.357	999.578	366.203	319.654	1180.74	963.291	1658.02	1663.64	1368.19	1521.09
P0DP26;P0DP27;P0DP28;Q3UKW2;A0A3Q4EHJ0	3	1	16.4169	0.0579646	0.107313	1.21232	0.489773	Test	Control	16837.7	Calmodulin-1 OS=Mus musculus OX=10090 GN=Calm1 PE=1 SV=1	3834.51	3515.2	2440.75	2745.38	2582.8	2353.85	2922.42	4026.72	3666.22	3885.35	3322.89	3358.61
O35855;Q3ULU3;A0A1B0GX27;O88374;Q8CAX1;A0A1B0GQY4;A0A1B0GST1	10	10	95.9681	0.0596659	0.10943	1.44798	0.483632	Test	Control	44697.8	Branched-chain-amino-acid aminotransferase_ mitochondrial OS=Mus musculus OX=10090 GN=Bcat2 PE=1 SV=2	12761.2	12518.1	9204.99	10089.2	4075.77	6637.77	15982.9	18163	11758.2	12215.3	10768.9	11166.2
P62806;B2RTM0;Q61667;Q6B822	12	10	81.7987	0.0616075	0.111945	1.53287	0.476828	Test	Control	11367.4	Histone H4 OS=Mus musculus OX=10090 GN=H4f16 PE=1 SV=2	7780.86	6595.56	6899.25	6783.29	1906.14	2963.86	10163.8	11229.1	7081.57	7106.97	7450.91	7443.64
D3Z6S1;Q8BM55	3	2	17.7819	0.0632577	0.113889	1.4728	0.471209	Test	Control	72272.6	Transmembrane protein 214 OS=Mus musculus OX=10090 GN=Tmem214 PE=1 SV=3	106070	99397.1	62612.9	64245.1	29397.7	27276.8	112798	98091.9	97278.3	102152	77855.2	84743.5
B2RTL5;O35945	3	1	18.9476	0.0641698	0.114035	3.87766	0.468165	Test	Control	55044.1	Aldehyde dehydrogenase family 1_ subfamily A7 OS=Mus musculus OX=10090 GN=Aldh1a7 PE=1 SV=1	1871.14	1746.17	1267.52	1365.97	2622.17	2042.01	17433.2	15776.1	2482.83	2692.09	2010.88	1929.53
O08749	5	4	24.8674	0.064501	0.114035	1.55476	0.46707	Test	Control	54785.7	Dihydrolipoyl dehydrogenase_ mitochondrial OS=Mus musculus OX=10090 GN=Dld PE=1 SV=2	5615.56	5553.9	3715.29	3785.96	1791.8	2185.6	9090.87	7577.25	4775.54	5286.67	4163.41	4318.54
Q3V2E0	8	1	98.4731	0.066755	0.116967	26.4996	0.459765	Control	Test	28019.5	Peptidase S1 domain-containing protein OS=Mus musculus OX=10090 GN=Try5 PE=2 SV=1	73.7791	54.5745	169.962	163.244	384.928	8961.38	77.7523	61.6555	14.7013	22.6761	99.5938	93.7348
Q8CIM8;A0A0U1RPX1	5	3	22.4207	0.0687073	0.119322	1.7477	0.453635	Control	Test	109162	Integrator complex subunit 4 OS=Mus musculus OX=10090 GN=Ints4 PE=1 SV=1	557.324	579.844	1073.48	1002.22	384.031	379.626	372.949	134.777	424.625	412.06	470.8	460.083
P60330;Q0VGV2	2	1	8.506	0.0694363	0.11953	2.23553	0.451391	Control	Test	236913	Separin OS=Mus musculus OX=10090 GN=Espl1 PE=1 SV=1	1251.94	1154.08	1285.72	1066.7	4546.8	4297.41	2000.42	1693.18	500.818	517.152	705.218	667.962
A2ABZ2;Q3UTR5;Q922W5	3	1	29.605	0.0704702	0.11968	1.61991	0.448249	Test	Control	25052.9	Pyrroline-5-carboxylate reductase (Fragment) OS=Mus musculus OX=10090 GN=Pycr1 PE=1 SV=1	3822.46	3578.53	3958.89	4716.36	626.645	2425.84	6536.11	5751.69	5411.4	4814.93	4141.36	4331.41
A2AAN2;Q8BMA6;Q8K258	5	3	32.5505	0.0712281	0.11968	2.5323	0.445975	Control	Test	66409.1	Signal recognition particle subunit SRP68 OS=Mus musculus OX=10090 GN=Srp68 PE=1 SV=1	2044.01	1956.39	1525.26	1550.61	8474.17	7401.75	1600.27	1986.77	1311.08	1478.58	1319.9	1367.16
Q99K43	1	1	4.1332	0.0713528	0.11968	3.7005	0.445603	Control	Test	70974.6	Protein regulator of cytokinesis 1 OS=Mus musculus OX=10090 GN=Prc1 PE=1 SV=2	519.092	436.598	626.534	718.892	68.9311	177.972	0	0	183.269	179.631	165.079	160.58
P26443;Q3TSQ7;F7CFA5	13	13	114.437	0.0729735	0.120501	1.71888	0.440831	Test	Control	61679.1	Glutamate dehydrogenase 1_ mitochondrial OS=Mus musculus OX=10090 GN=Glud1 PE=1 SV=1	5963.6	6090.43	4475.85	4631.17	4273.36	4687.17	15190.6	14416.7	5417.11	6022.22	5392.47	5336.44
Q68FD5;Q5SXR6;Q80U89;Q3UPJ3;Q8K2I5	15	7	91.9156	0.0737228	0.120501	1.35919	0.43866	Test	Control	193325	Clathrin heavy chain 1 OS=Mus musculus OX=10090 GN=Cltc PE=1 SV=3	2757.56	2372.11	2002.93	1968.02	1035.98	927.718	2605.01	2883.37	2585.45	2604.73	2053.5	2306.44
P38647	17	15	101.404	0.0739397	0.120501	1.97996	0.438037	Test	Control	73746.5	Stress-70 protein_ mitochondrial OS=Mus musculus OX=10090 GN=Hspa9 PE=1 SV=3	37096.5	40830.6	27704.3	29801.9	5798.69	7713.5	86712.4	80765.5	33320.2	36612.7	28136.4	29359
Q05920;E9QPD7;G5E8R3;Q3T9S7;Q3TCQ3;Q3UFS6;Q8BP54;Q62043	15	15	79.9937	0.0743741	0.120501	1.42	0.436793	Control	Test	130426	Pyruvate carboxylase_ mitochondrial OS=Mus musculus OX=10090 GN=Pc PE=1 SV=1	17544.1	17286	11850.3	12478.5	13087.5	30714.2	11073.4	12013.6	12276.7	13595.6	11339.9	12208.4
P07146;Q792Y6	6	5	94.5864	0.0749123	0.120501	1.45244	0.435262	Test	Control	26887.9	Anionic trypsin-2 OS=Mus musculus OX=10090 GN=Prss2 PE=1 SV=1	48710.7	46555.7	37070.4	39238.3	13841	17787.2	63477.6	60558.6	40804.3	43472.1	41589	45238.4
P17879;A1E2B8;Q3TAI8;Q3TU85;Q61696	9	2	57.9271	0.0767123	0.122393	1.78717	0.430222	Test	Control	70461.5	Heat shock 70 kDa protein 1B OS=Mus musculus OX=10090 GN=Hspa1b PE=1 SV=3	989.073	783.89	744.271	688.908	418.096	901.905	1840.27	2728.08	1095.42	950.16	718.929	756.134
P14148;Q3UBI6;Q5M9N8;Q3TK73	4	1	33.037	0.0778067	0.123138	1.78405	0.427218	Test	Control	31476.7	60S ribosomal protein L7 OS=Mus musculus OX=10090 GN=Rpl7 PE=1 SV=2	999.662	1485.32	1282.7	1493.95	83.8622	305.459	1676.16	1611.98	2042.51	1291.03	1522.15	1937.74
P53026;A0A3B2WCA5;D6RE43;Q99JL6	15	3	131.898	0.0797506	0.123892	1.35993	0.421987	Test	Control	25087.5	60S ribosomal protein L10a OS=Mus musculus OX=10090 GN=Rpl10a PE=1 SV=3	3277.36	2953.93	2715.75	2708.9	1027.63	1480.87	3810.18	3528.43	3070.59	3108.15	2967.95	2777.32
A0A0R4J1Q0;D6RE33;G5E896;Q3UJB9	2	1	16.0928	0.0799661	0.123892	1.84368	0.421416	Test	Control	152022	Enhancer of mRNA-decapping protein 4 OS=Mus musculus OX=10090 GN=Edc4 PE=1 SV=1	20262.4	18501.7	22087.8	20492.3	1699.53	1509.55	20598.5	16451.2	26440	28271.9	31908.8	32218.5
Q8R015	2	2	10.0722	0.0812015	0.123892	2.73689	0.418169	Control	Test	21568.3	Biogenesis of lysosome-related organelles complex 1 subunit 5 OS=Mus musculus OX=10090 GN=Bloc1s5 PE=1 SV=1	2258.37	2371.62	1810.72	1936.93	2922.61	14930.3	812.321	699.106	1628.18	1734	2195.71	2514.76
Q91YW3;Q3UFV9;Q3UKA1	5	3	32.7031	0.0816589	0.123892	1.536	0.41698	Test	Control	57920.3	DnaJ homolog subfamily C member 3 OS=Mus musculus OX=10090 GN=Dnajc3 PE=1 SV=1	4934.83	5021.8	4474.25	4492.52	1458.36	1944.74	9022.27	6883.28	5182.91	4906.76	4030.21	4268.16
D3Z563;P31786;Q3ULV8;Q4VWZ5;Q548W7	1	1	6.9963	0.0830817	0.123892	1.56639	0.413326	Test	Control	7237.42	Acyl-CoA-binding protein OS=Mus musculus OX=10090 GN=Dbi PE=1 SV=1	1917.33	1970.94	1960.08	2206.08	989.422	861.43	1616	1417.05	2466.95	2747.94	3614.61	3652.99
P40142;A0A286YE28	11	7	68.6293	0.0831864	0.123892	1.5409	0.41306	Test	Control	68314.9	Transketolase OS=Mus musculus OX=10090 GN=Tkt PE=1 SV=1	2233.04	2542.14	2060.17	2320.26	381.122	1757.22	3319.93	3151.42	3176.68	2607.4	2407.78	2739.64
A0A3B2WBL1;Q5XJF6;A0A3B2WDD2;Q3U561;A0A3B2W824;A0A3B2W820	13	1	135.601	0.0834125	0.123892	1.47603	0.412486	Test	Control	24915.4	Ribosomal protein OS=Mus musculus OX=10090 GN=Rpl10a PE=1 SV=1	7544.82	7392.03	5561.44	5825.35	1382.57	3038.74	7678.7	9302.91	7486.53	7768.17	6458.49	6685.51
P34884;Q545F0	2	1	12.9466	0.0838673	0.123892	1.49444	0.411337	Test	Control	12675.4	Macrophage migration inhibitory factor OS=Mus musculus OX=10090 GN=Mif PE=1 SV=2	1654.52	1507.84	1523.52	1175.07	533.489	439.253	2195.57	2252.74	1309.07	1758.57	1355.25	1341.31
Q99KI0;A0A2R8VJW0;A0A2R8VHM8	18	11	143.437	0.0839654	0.123892	1.65404	0.41109	Test	Control	86205	Aconitate hydratase_ mitochondrial OS=Mus musculus OX=10090 GN=Aco2 PE=1 SV=1	6922.76	7051.92	6389.73	6462.44	600.601	1427.83	8622.14	7680.89	7555.92	7750.64	7945.79	8172.29
P15946;A0A1R3UDS6;Q3UNG6;Q61759	9	4	76.9434	0.0856495	0.125434	1.69161	0.406896	Test	Control	29297.5	Kallikrein 1-related peptidase b11 OS=Mus musculus OX=10090 GN=Klk1b11 PE=2 SV=1	35207.7	33687.5	27768.1	26838.9	2850.54	3119.17	31778	30692.6	37181.4	40019.9	39256.9	40086.8
P09103;Q3TF72;Q3THC3;Q3TWE3;Q3TIM0;Q3U738;Q3UBY9;Q3UDR2;Q3URP6;Q3TGS0;Q3UA23;Q3UJA8;Q3TT76;E9Q8G8;Q3TIQ5	70	61	731.781	0.0867896	0.126162	1.608	0.404106	Test	Control	57457.7	Protein disulfide-isomerase OS=Mus musculus OX=10090 GN=P4hb PE=1 SV=2	85636.9	83604.4	59952.2	62847.3	10347.7	10534.4	97279.8	88291	85262.7	90509.5	68650.5	73186.4
Q60597;Z4YJV4;Q6P8I7	6	6	28.3156	0.0880858	0.127105	2.49069	0.400981	Test	Control	117647	2-oxoglutarate dehydrogenase complex component E1 OS=Mus musculus OX=10090 GN=Ogdh PE=1 SV=3	5609.21	8771.72	5995.03	7397.94	333.698	2522.04	23521.6	25479.6	8503.34	6086.71	5544.39	7153.15
Q8BFZ3	7	2	49.3349	0.0901228	0.129095	1.30999	0.396167	Test	Control	42346.5	Beta-actin-like protein 2 OS=Mus musculus OX=10090 GN=Actbl2 PE=1 SV=1	7222.71	7115.07	4760.74	4850.91	4979.55	6297.02	10231.7	10685.3	6573.43	6842.47	5812.73	6000.01
A0A0A6YX26;A0A0A6YXL3;P62900;Q5M9K9;Q9CY93;Q58DZ1	2	2	23.0244	0.0939003	0.133351	1.41483	0.387542	Test	Control	14996.6	60S ribosomal protein L31 OS=Mus musculus OX=10090 GN=Rpl31 PE=1 SV=1	1790.92	2530.73	2493.29	2710.4	566.274	1734.67	2762.53	3230.1	2980.92	2800.07	2280.05	2678.56
P25444;Q3TLE5;Q3TXS9;Q58EU3;Q3TL20;Q3TXR5;Q3TI78;Q9DC49;Q3UB36;D3YVC1;D3YWJ3;Q3V2B9	14	5	127.419	0.094453	0.133351	1.29563	0.386311	Test	Control	31516.5	40S ribosomal protein S2 OS=Mus musculus OX=10090 GN=Rps2 PE=1 SV=3	6153.8	6086.24	5174.88	5134.95	2675.12	4874.01	8492.88	7974.05	5414.03	5803.61	5435.49	5876.99
Q8BH95;Q8BU95	8	7	82.3048	0.0963576	0.135068	1.31286	0.38213	Test	Control	31873.6	Enoyl-CoA hydratase_ mitochondrial OS=Mus musculus OX=10090 GN=Echs1 PE=1 SV=1	4448.41	4465.45	4132.54	4058.64	1536.63	3240.47	5933.08	5179.41	4237.84	4356.44	4474.72	4546.69
Q9CR35;Q8VCY6;Q9CVR2	25	21	233.899	0.0991154	0.137949	1.15709	0.376232	Control	Test	28449.2	Chymotrypsinogen B OS=Mus musculus OX=10090 GN=Ctrb1 PE=1 SV=1	110835	107171	86848.5	88411.7	78964.5	76027.2	70970.9	66953.5	80266	88567.5	83798.6	83268.6
P45878;Q3TND1	1	1	14.1346	0.100502	0.138893	1.38605	0.373334	Test	Control	15515	Peptidyl-prolyl cis-trans isomerase FKBP2 OS=Mus musculus OX=10090 GN=Fkbp2 PE=1 SV=1	1797.96	1890.06	1562.23	1608.04	668.25	1494.43	1256.2	2899.32	2177.29	2199.87	1890.37	2080.41
Q0VBA4;Q9D7S7	3	3	24.6708	0.102106	0.140124	1.50249	0.370035	Test	Control	14467.4	Ribosomal protein L22 like 1 OS=Mus musculus OX=10090 GN=Rpl22l1 PE=2 SV=1	2667.17	2292.47	2140.12	2074.44	2351.81	489.935	4283.37	3218.66	3145.61	2943.39	2211.81	2250.97
Q9DCB4;E0CXW0;E0CY19;E0CYS3;E0CYU3;E0CZ08;E9Q4A0	3	1	19.1571	0.104322	0.142164	2.31808	0.365573	Control	Test	89137.5	cAMP-regulated phosphoprotein 21 OS=Mus musculus OX=10090 GN=Arpp21 PE=1 SV=2	1101.27	797.173	603.824	690.025	3170.3	2854.02	115.894	818.69	784.763	770.148	701.378	785.096
P24369;Q9DCY1;Q6ZQM2	12	11	105.441	0.105042	0.142164	1.11405	0.364144	Control	Test	23713.5	Peptidyl-prolyl cis-trans isomerase B OS=Mus musculus OX=10090 GN=Ppib PE=1 SV=2	14381.2	13630.7	12185.5	12447.3	12094.1	15897.9	13862.9	13265.3	10944.9	11284.5	11129.5	11894.4
B2MWM9;P14211;Q3UWP8	18	15	132.868	0.106398	0.143014	1.13355	0.361484	Test	Control	48165.7	Calreticulin OS=Mus musculus OX=10090 GN=Calr PE=1 SV=1	9663.69	9335.52	7058.1	6855.27	10231.2	10334.2	9211.5	10405.1	10160.1	10355.2	10204.8	10283.3
O89072	10	1	77.0964	0.107755	0.143853	1.29371	0.358859	Control	Test	19596.8	40S ribosomal protein S2 (Fragment) OS=Mus musculus OX=10090 GN=Rps2 PE=2 SV=1	824.382	838.034	806.184	790.169	394.938	682.567	680.681	665.157	480.625	510.984	500.201	514.177
Q91WT9;D3YUF2;D3Z4K2;A0A494BAQ7;D3YYN0;A0A494BB97	20	15	138.185	0.111809	0.148256	1.20208	0.351234	Test	Control	62285.2	Cystathionine beta-synthase OS=Mus musculus OX=10090 GN=Cbs PE=1 SV=3	7872.72	7772.1	7486	7648.33	4351.64	7725.63	10587.1	9783.33	7931.84	8000.99	7369.8	7843.88
P17742;Q3TE63;Q3UAJ1;Q5SVY2;Q9CZK9;A0A1L1SST0;A0A1L1SRX5	15	14	131.938	0.113942	0.149458	1.26472	0.347345	Test	Control	18142.5	Peptidyl-prolyl cis-trans isomerase A OS=Mus musculus OX=10090 GN=Ppia PE=1 SV=2	29197.2	28933.7	21223.4	20662.9	10336.9	13738.1	29141.5	26661.5	25222.3	28052.4	23524.8	24339.7
D6REG4;Q3T9Z2;Q91Z53	2	1	10.427	0.114239	0.149458	1.22744	0.34681	Test	Control	21490.6	Glyoxylate reductase/hydroxypyruvate reductase OS=Mus musculus OX=10090 GN=Grhpr PE=1 SV=1	2757.17	2888.21	2104.82	2293.86	2714.66	3483.5	4646.43	3867.04	2694.6	2875.38	2809.38	3043.55
P68372;Q9D6F9;Q9CVR0;Q9DCR1;Q3U9U3;G3UZR1;Q9CRT0;Q9CUN8	16	4	129.301	0.116228	0.151053	1.47177	0.343269	Test	Control	50287.4	Tubulin beta-4B chain OS=Mus musculus OX=10090 GN=Tubb4b PE=1 SV=1	5764.5	5356.89	5848.66	5237.31	979.937	894.001	6116.03	4728.87	6258.63	6550.03	5792.17	5996.45
P47963;Q5RKP3	11	9	80.4458	0.117925	0.15115	1.42689	0.3403	Test	Control	24362.5	60S ribosomal protein L13 OS=Mus musculus OX=10090 GN=Rpl13 PE=1 SV=3	8313	7135.02	6143.49	6294.31	1983.38	2529.8	10832.8	9563.87	7091.87	7088.44	5492.54	6160.17
Q8VC94;Q9CXW4;A2BH06	5	4	35.1051	0.119849	0.15115	1.11948	0.336993	Test	Control	19252.2	60S ribosomal protein L11 OS=Mus musculus OX=10090 GN=Rpl11 PE=2 SV=1	2765.09	3199.78	3288.9	3375.7	3000.86	3479.76	3213.48	3160.44	3481.54	3207.4	4058.19	4272.31
P62242;Q497E9;Q5M9L9;Q3UA25;Q3UJU6;Q9CQW4	7	6	62.0186	0.120096	0.15115	6.97062	0.336571	Control	Test	24490.3	40S ribosomal protein S8 OS=Mus musculus OX=10090 GN=Rps8 PE=1 SV=2	5967.57	5332.31	4697.06	5203.66	96802.6	90435.2	6943.47	6741.03	4130.99	4206.81	3866.02	4014.11
P27773;F6Q404	34	31	305.235	0.120138	0.15115	1.55793	0.336501	Test	Control	57134.7	Protein disulfide-isomerase A3 OS=Mus musculus OX=10090 GN=Pdia3 PE=1 SV=2	9912.69	9054.76	8411.71	8930.58	828.097	5272.63	8078.83	10967.3	12794.2	11941	10947.4	11344
P58252;Q3UDC8;Q3UMI7;Q8BMA8;Q3TK17;Q3TWX1;Q3UZ14;Q6P9L9;Q8C153;Q3TJZ1;Q3TLB1;Q3TX47;Q3UBL9;Q3TW58;Q3TSK4;Q3TPG2;Q99LT6;Q61509;O89069;O89070	44	35	423.022	0.120175	0.15115	1.21501	0.336438	Control	Test	96283.7	Elongation factor 2 OS=Mus musculus OX=10090 GN=Eef2 PE=1 SV=2	27657.8	26919	18957.7	19244.6	16760.4	17834.7	21179.6	20866.5	15201.7	17037.9	15052.1	15496.1
P47962;Q3TKR5;Q58EU6;Q3U850;D3YYV8;Q3THE1	9	6	66.9658	0.120924	0.15115	1.51672	0.33517	Control	Test	34628.8	60S ribosomal protein L5 OS=Mus musculus OX=10090 GN=Rpl5 PE=1 SV=3	3278.01	3348.04	2563	2834.28	5289.31	8502.08	3500.79	3314.49	2563.71	2542.92	2496.4	2601.79
P63038;D3Z2F2;D3Z7J9	26	22	184.921	0.123182	0.152999	1.79498	0.331403	Test	Control	61126.7	60 kDa heat shock protein_ mitochondrial OS=Mus musculus OX=10090 GN=Hspd1 PE=1 SV=1	12806.6	12990.9	11615.2	12045.8	2446.2	1724.67	28902.6	26793	9689.45	9626.76	10194.7	11057.1
P08228	7	7	75.0367	0.125332	0.154689	1.22393	0.32789	Test	Control	16113.8	Superoxide dismutase [Cu-Zn] OS=Mus musculus OX=10090 GN=Sod1 PE=1 SV=2	18640.1	17505.5	14977.2	15291.4	7071.82	10808.6	15947.5	16810.4	17151.7	17908.2	17460.1	17893
Q50HX1;Q50HX2;Q50HX3;Q50HX4;Q91V41;Q50HW9;Q50HX0	2	1	11.9585	0.126822	0.15555	1.65919	0.325496	Test	Control	21987.7	RAB14 protein variant OS=Mus musculus OX=10090 GN=Rab14 PE=2 SV=1	1251.12	1185.17	886.705	890.877	57.4348	1015.65	1543.31	1901	1245.35	1258.02	1322.99	1501.39
P62852;A0A1L1SQA8;Q58EA6	7	7	42.6159	0.129931	0.158373	1.1658	0.320602	Control	Test	13799.2	40S ribosomal protein S25 OS=Mus musculus OX=10090 GN=Rps25 PE=1 SV=1	4136.54	4193.66	3380.34	3542.8	3909.98	5856.68	3575.7	3276.32	3361.99	3574.93	3711.04	3961.66
P18242;F8WIR1;Q3TWD0;Q3TXL5;Q3U651;Q3U7I9;Q3U7P0;Q3UAQ1;Q3UC89;Q3UCD9;Q8C243;Q3TIR0;Q3TJN3;Q3TWR6;Q3UCW4;A0A1B0GT66;F6Y6L6;Q3TWL1;Q3U8W5;Q8VCK2;Q05BF3	7	4	58.4818	0.135105	0.161818	1.60432	0.312753	Test	Control	45410.1	Cathepsin D OS=Mus musculus OX=10090 GN=Ctsd PE=1 SV=1	2778.17	2623.72	2114.07	2407.36	8514.21	5937.52	11454	10875.4	4305	4222.8	4124.61	4123.55
Q8C5B4;Q61298	41	2	639.862	0.136338	0.161818	1.42329	0.310934	Control	Test	58020.7	Alpha-amylase OS=Mus musculus OX=10090 PE=2 SV=1	57307.9	56026.6	45567.5	47607.2	23618.6	22196.2	31519.8	32163.2	28046.5	28835.4	28108.5	28609.1
P00688;E9PV85;Q61299;D3YYQ5;G3UXY7;Q6LDX8	68	25	657.257	0.136338	0.161818	1.42329	0.310934	Control	Test	58002.7	Pancreatic alpha-amylase OS=Mus musculus OX=10090 GN=Amy2 PE=1 SV=2	234521	229278	186476	194823	96654.5	90833.4	128988	131621	114774	118003	115028	117077
P02301;P84244;A0A1W2P768;A0A8I4SYN6;A1L0U3;A1L0V4;B9EI85;E0CZ27;F8WI35;P68433;P84228	3	2	17.1553	0.137267	0.161818	1.16644	0.309576	Control	Test	15372	Histone H3.3C OS=Mus musculus OX=10090 GN=H3-5 PE=3 SV=3	3671.96	3532.64	3272.94	3285.21	2385.86	2299.04	2493.91	2631.54	2455.41	2695.56	2839.72	2699.24
P05202	11	5	62.9838	0.13738	0.161818	1.32071	0.309412	Control	Test	47810.7	Aspartate aminotransferase_ mitochondrial OS=Mus musculus OX=10090 GN=Got2 PE=1 SV=1	2037.8	1808.32	1866.5	1902.41	3347.4	2834.53	795.129	1729.04	1888.96	1989.55	2026.73	2017.19
A0A494B9Z0;A0A494BBA8;P62862;Q3THB2;Q642K5;Q91V99;Q920W8	1	1	7.5484	0.138883	0.161818	1.57166	0.307241	Control	Test	7006.33	40S ribosomal protein S30 OS=Mus musculus OX=10090 GN=Fau PE=1 SV=1	7296.81	6784.35	5474.81	4984.6	17108.3	14139.7	7345.27	6460.78	5401.54	5875.94	5418.81	4994.29
O35484;D3YW58	4	3	25.4373	0.139135	0.161818	1.30512	0.30688	Test	Control	50176.5	Antizyme inhibitor 1 OS=Mus musculus OX=10090 GN=Azin1 PE=1 SV=1	6241.95	7051.39	4609.12	4714.28	1973.82	4231.01	6087.54	9134.98	5803.62	5729.48	5383.81	5476.11
P00342;D3YVR7;D3YZE4;Q548Z6;Q64483;A0A0N4SVV8;A0A1B0GQX5;A0A1B0GT41;A0A6I8MX27;D3Z7F0;P16125	5	2	28.9897	0.139639	0.161818	1.4272	0.306159	Control	Test	36254.1	L-lactate dehydrogenase C chain OS=Mus musculus OX=10090 GN=Ldhc PE=1 SV=2	1574.46	1371.6	1145.44	1126.1	1310.1	1160.92	141.625	1142.86	1388.49	1407.3	707.75	599.159
P47911;Q3UCH0;Q3UFI4	8	6	53.1125	0.140178	0.161818	1.53038	0.305392	Test	Control	33566.7	60S ribosomal protein L6 OS=Mus musculus OX=10090 GN=Rpl6 PE=1 SV=3	7306.16	11088.2	8420.96	10087	1599.27	7587.85	17219.3	16732.4	11664.8	7720.39	8095.47	9102.18
Q6ZWV7	3	1	29.8004	0.14291	0.164007	1.92428	0.301557	Test	Control	14552.6	60S ribosomal protein L35 OS=Mus musculus OX=10090 GN=Rpl35 PE=1 SV=1	729.339	1629.68	2544.67	2372.34	0	121.171	2283.93	2065.89	2517.17	1768.23	2909.15	2689.9
A0A571BEF8;A0A571BF87	1	1	6.0209	0.147526	0.167275	1.47443	0.295271	Test	Control	13341.3	Spindlin family_ member 2F (Fragment) OS=Mus musculus OX=10090 GN=Spin2f PE=3 SV=1	3673.17	3715.43	3106.82	3097.19	162.172	205.311	4148.37	2552.74	3690.59	3744.72	3303	3143.77
A0A2I3BQF4;P62889;Q497D7;Q58DZ3;Q5PR15	3	3	22.4111	0.147654	0.167275	1.16715	0.295101	Test	Control	10628.3	60S ribosomal protein L30 OS=Mus musculus OX=10090 GN=Rpl30 PE=1 SV=1	2381.09	2453.05	2013.42	2130.33	1527.87	1428.73	2824.1	2572.02	2104.11	2274.12	2149.97	2005.07
P62264;O70569;Q3UJS5;D3YVF4;D3Z7I1	5	5	40.7321	0.149066	0.167275	1.72645	0.293227	Test	Control	16443.8	40S ribosomal protein S14 OS=Mus musculus OX=10090 GN=Rps14 PE=1 SV=3	1866.72	2999.88	2443.95	2508.53	896.092	2595.51	7123.42	6675.53	2573.22	1940.45	2240.62	2427
Q922Q4;Q3TJ21;Q3TMZ1	10	6	61.8842	0.149167	0.167275	1.26006	0.293093	Test	Control	34001.3	Pyrroline-5-carboxylate reductase 2 OS=Mus musculus OX=10090 GN=Pycr2 PE=1 SV=1	7396.19	7130.84	4903.41	5133.4	2636.57	2837.54	6756.54	7688.76	6258.47	6678.53	5233.38	5233.88
Q6P5E4;Q8BWM7;G3UZU8;B0LAE5	8	7	51.5534	0.150562	0.16764	1.61355	0.291264	Test	Control	177118	UDP-glucose:glycoprotein glucosyltransferase 1 OS=Mus musculus OX=10090 GN=Uggt1 PE=1 SV=4	3673.88	2899.75	792.065	983.573	5150.18	5663.99	8162.32	9162.64	3131.61	3550.42	3611.67	3302.45
P00683;Q8C6G3;Q8K2T2;W0UVC3	9	8	74.9333	0.151201	0.16764	1.45905	0.290433	Test	Control	17276.5	Ribonuclease pancreatic OS=Mus musculus OX=10090 GN=Rnase1 PE=1 SV=2	42129	37577.1	35273	38005.6	3837.94	13595	55502.5	50825.8	34723.8	34360.2	34944.3	38291.9
Q9CQ52;A2A9U8	11	10	138.514	0.152717	0.168369	1.36472	0.288478	Test	Control	29589	Chymotrypsin-like elastase family member 3B OS=Mus musculus OX=10090 GN=Cela3b PE=1 SV=1	30885	27877	23602	24044.3	5448.07	7051.8	34792.8	31344.6	24802.1	25961.4	22935.2	22439.7
Q8VDJ3;Q3U4Z7;Q3V1M8;A0A087WP83;A0PJE9;Q8BX68;A0A087WS92;A0A087WPC5;A0A087WQY9	43	36	339.819	0.154027	0.168865	1.21183	0.286807	Test	Control	142313	Vigilin OS=Mus musculus OX=10090 GN=Hdlbp PE=1 SV=1	33229	31952	20289.3	20329.1	29863.5	30742.5	41309.2	42826	30439.7	33335.4	25351	28394.2
P99027;A0A5F8MPY2	6	5	54.2592	0.155348	0.169078	1.50875	0.28514	Test	Control	11650.9	60S acidic ribosomal protein P2 OS=Mus musculus OX=10090 GN=Rplp2 PE=1 SV=3	4794.05	4589.19	3693.09	3594.98	5616.56	4951.07	11982.7	10911.3	4189.45	4395.42	4744.61	4873.37
D3YX76;P15626;Q7M0F4	8	1	65.9519	0.155944	0.169078	1.42911	0.284393	Test	Control	21840.2	Glutathione S-transferase OS=Mus musculus OX=10090 GN=Gstm2 PE=1 SV=1	721.504	626.545	797.134	764.799	101.056	135.407	582.364	519.888	720.201	757.892	921.611	994.659
B1AUR6;G8JL47;Q8R3F6	5	2	28.6113	0.157537	0.169866	1.75166	0.282414	Test	Control	142636	Protein MMS22-like OS=Mus musculus OX=10090 GN=Mms22l PE=1 SV=1	7092.57	7117.27	5724.29	6274.72	4085.54	8041.45	21746.4	19888.1	6847.34	6699.4	5581.17	6388.71
A0A0A0MQM0;P63242;Q8BGY2;Q8VHU9	3	1	21.4659	0.168915	0.18114	1.69352	0.268955	Test	Control	16530.7	Eukaryotic translation initiation factor 5A (Fragment) OS=Mus musculus OX=10090 GN=Eif5a PE=1 SV=1	469.753	541.694	840.323	1012.06	14.4385	701.322	719.337	602.023	1081.96	1031.53	1191.47	1435.79
Q8QZT1;Q3TQP7	16	12	113.035	0.17393	0.185504	1.24804	0.263372	Test	Control	45158.4	Acetyl-CoA acetyltransferase_ mitochondrial OS=Mus musculus OX=10090 GN=Acat1 PE=1 SV=1	15228.4	14723.1	11194.6	9738.94	5236.18	6116	15779.9	14399.8	12903.1	13914.2	10492.8	10184.9
Q61765	3	1	16.4598	0.180942	0.191939	2.0021	0.255893	Control	Test	48942.3	Keratin_ type I cuticular Ha1 OS=Mus musculus OX=10090 GN=Krt31 PE=1 SV=2	2824.3	3105.96	4014.7	3659.37	422.968	3480.49	1357.18	1200.29	1025.95	1268.09	1811.57	2081.62
P97351;Q3UAC2;Q3UJU5;Q564F3;Q3U5P8;Q9D1S3	15	14	155.275	0.18259	0.1921	1.29976	0.254188	Test	Control	30113	40S ribosomal protein S3a OS=Mus musculus OX=10090 GN=Rps3a PE=1 SV=3	4394.53	4559.26	5541.2	5724.17	1191.32	6915.65	5884.97	6831.09	5734.13	4904.48	6363.79	7098.83
Q3TW74;Q3UZH3;Q8BXX7;Q922D8	4	3	19.715	0.183418	0.1921	1.1222	0.253339	Test	Control	101854	C-1-tetrahydrofolate synthase_ cytoplasmic OS=Mus musculus OX=10090 GN=Mthfd1 PE=2 SV=1	2162.37	2399.05	2004.77	1844.15	1743.87	3102.23	2649.15	2554.94	2500.14	2693.65	2313.72	2164.78
Q5FWB6;P14869;Q5M8R8;S4R1N1;D3YVM5;O89073	8	7	67.9929	0.18403	0.1921	1.15463	0.252714	Control	Test	34357.5	60S acidic ribosomal protein P0 OS=Mus musculus OX=10090 GN=Rplp0 PE=2 SV=1	5411.7	5371.35	4540.77	4827.64	6612.97	7356.81	5907.28	5699.88	4061.54	4280.97	4760.43	4841.49
Q9CPY7;A0A0G2JEM7	7	4	44.9735	0.185118	0.192213	1.34048	0.25161	Test	Control	56540.6	Cytosol aminopeptidase OS=Mus musculus OX=10090 GN=Lap3 PE=1 SV=3	1146.1	1254.21	1034.23	1210.84	291.939	437.602	692.463	1129.05	1295.04	1139.73	1402.5	1546.16
B9EIU1;Q8CGC7	3	1	14.9008	0.186251	0.192372	1.92382	0.250469	Test	Control	171731	Glutamyl-prolyl-tRNA synthetase OS=Mus musculus OX=10090 GN=Eprs PE=2 SV=1	724.958	871.799	1307.74	1388.69	0	419.257	1457.77	2081.44	1329.88	1174.64	1406.96	1615.21
F6T4M4	1	1	7.228	0.18875	0.193197	3.21756	0.247982	Test	Control	16583.9	Serine/arginine repetitive matrix protein 1 (Fragment) OS=Mus musculus OX=10090 GN=Srrm1 PE=1 SV=1	9009.64	11958.9	11538.6	12116.8	0	6336.06	60152.5	54689.9	13520.2	11774.4	10989.6	12840.9
A2A547;P84099;Q5I0T8	4	4	27.8325	0.190081	0.193197	1.34365	0.246675	Test	Control	23361.8	Ribosomal protein L19 OS=Mus musculus OX=10090 GN=Rpl19 PE=1 SV=1	2287.7	3080.22	2654.29	3072.51	378.577	1559.26	3451.51	3468.54	2964	2304.6	2444.3	2878.28
A3KML3;P68254	3	2	20.3776	0.190773	0.193197	1.38664	0.246	Test	Control	28063.5	14-3-3 protein theta OS=Mus musculus OX=10090 GN=Ywhaq PE=2 SV=1	987.409	1056.29	1026.53	990.484	24.278	141.776	765.106	1140.76	1004.57	1004.71	955.049	990.797
Q9JHS4;Q6P8N8;F7BB92	11	8	63.8679	0.190988	0.193197	2.32753	0.245791	Control	Test	70027.2	ATP-dependent Clp protease ATP-binding subunit clpX-like_ mitochondrial OS=Mus musculus OX=10090 GN=Clpx PE=1 SV=2	15843.4	17565.9	13045.4	14558.3	1890.77	35459.8	8270.61	8394.9	6594.27	6151.18	6229.66	6620.14
P63028	5	5	56.9517	0.192828	0.193799	1.25328	0.244013	Test	Control	19576.3	Translationally-controlled tumor protein OS=Mus musculus OX=10090 GN=Tpt1 PE=1 SV=1	5049.64	5006.86	4382.64	4558.2	2133.06	1912.14	3807.24	3466.72	5102.44	5066.89	5865.7	5569.81
A0A0R4J083;P51174	3	3	15.1836	0.193558	0.193799	1.76666	0.243314	Test	Control	48296.2	Long-chain specific acyl-CoA dehydrogenase_ mitochondrial OS=Mus musculus OX=10090 GN=Acadl PE=1 SV=1	4877.19	4707.02	3972.34	3790.34	6369.97	6398.05	17496.7	16573.8	5060.16	4927.47	4507.3	4637.46
F6XI62	5	1	30.2445	0.196214	0.195461	1.35699	0.240798	Test	Control	32473.9	60S ribosomal protein L7 (Fragment) OS=Mus musculus OX=10090 GN=Rpl7 PE=1 SV=1	3195.83	3348.83	2734.01	2761.18	1828.52	2767.41	5715.07	5956.26	2583.64	2684.09	2793.87	2841.63
B9EHM1;Q8BFR1	3	2	15.1848	0.200068	0.198294	1.52734	0.237224	Test	Control	33800.5	Zinc finger CCCH-type_ antiviral 1-like OS=Mus musculus OX=10090 GN=Zc3hav1l PE=2 SV=1	3495.34	5188.58	3306.18	3259.37	263.142	4029.6	8669.26	6122.73	4232.09	4098.43	3249.13	3475.86
G5E8X2	3	2	18.6316	0.202639	0.199832	1.09375	0.234889	Control	Test	42164.2	Poly(A)-binding protein_ cytoplasmic 4-like OS=Mus musculus OX=10090 GN=Pabpc4l PE=4 SV=1	1481.46	1497.19	1299.85	1179.87	1441.35	1278.4	997.459	1140.64	1266.35	1388.62	1219.23	1464.84
P63276;Q5M9L7;Q8BT90;Q3TK12	5	5	55.0953	0.204768	0.200729	1.33499	0.232984	Test	Control	15581.1	40S ribosomal protein S17 OS=Mus musculus OX=10090 GN=Rps17 PE=1 SV=2	2076.18	2295.23	2286.06	2297.18	963.202	2551.45	2159.79	1407.29	2947.8	2825.46	3645.61	3660.47
B2RWH3;Q149V4;Q64523;Q6GSS7;Q64522;Q3TFU6;Q3UA95;Q61668;Q8R029	4	1	69.0958	0.205594	0.200729	1.2309	0.232251	Test	Control	14095.5	Histone H2A OS=Mus musculus OX=10090 GN=Hist2h2aa1 PE=2 SV=1	19979.5	18478.1	16823.1	16858.4	252.617	197.554	19337.4	14462.9	11390.1	12530	14671.4	16958.3
A0A0N4SVM5;A0A0N4SVP8;A2AFK7;E9PV04;Q91VC3	3	1	22.8714	0.2072	0.201296	1.18743	0.230838	Control	Test	30292.9	RNA helicase (Fragment) OS=Mus musculus OX=10090 GN=Eif4a3l1 PE=4 SV=1	713.136	701.173	633.613	690.17	507.448	457.602	800.304	666.508	457.071	434.449	379.57	380.717
P62830	2	1	11.2863	0.20951	0.202537	1.92583	0.228831	Test	Control	14979.5	60S ribosomal protein L23 OS=Mus musculus OX=10090 GN=Rpl23 PE=1 SV=1	1085.07	1306.31	1337.05	1492.42	0	1224.43	2499.32	2774.01	2179.05	1748.3	1413.81	1798
Q9DCW4;A0A0U1RNK9;A0A0N4SVE0;A0A0U1RNP5;A0A0U1RQB4;A0A0U1RNR3;A0A0N4SWE9	9	7	70.3454	0.216225	0.208004	1.08315	0.223155	Control	Test	27851.4	Electron transfer flavoprotein subunit beta OS=Mus musculus OX=10090 GN=Etfb PE=1 SV=3	5550.62	5749.98	5522.15	5732.69	6908.52	5300.11	6020.2	6324.87	4661.62	5115.55	4871.16	5101.91
Q6ZWV3;A2AM97;I7HLV2;Q3THJ6;P86048;A0A1B0GXC3;B7FAU6	10	8	54.8756	0.220269	0.210807	1.44453	0.219847	Test	Control	25060.2	60S ribosomal protein L10 OS=Mus musculus OX=10090 GN=Rpl10 PE=1 SV=3	2366.96	2229.2	2512.16	2674.69	112.868	4627.93	5367.25	4330.18	2979.68	2796.3	2601.21	2905.38
A0A0G2JGQ0;P48036	1	1	5.7661	0.221287	0.210807	1.41627	0.219027	Test	Control	15353.1	Annexin A5 (Fragment) OS=Mus musculus OX=10090 GN=Anxa5 PE=1 SV=1	979.885	930.412	1130.4	981.839	111.256	102.638	555.294	470.979	1239.61	1243.46	1161.42	1329.18
Q66JR8;Q9D0J8	3	1	21.9771	0.226229	0.212752	1.44423	0.215116	Test	Control	23329.4	Ptms protein OS=Mus musculus OX=10090 GN=Ptms PE=2 SV=1	450.937	880.69	1202.92	1373.49	12.208	745.867	902.05	826.461	1053.89	1128.47	1264.68	1563.38
A0A1B0GR11;Q93092	8	5	56.2131	0.229329	0.212752	1.14979	0.21272	Test	Control	42664.7	Transaldolase OS=Mus musculus OX=10090 GN=Taldo1 PE=1 SV=1	1849.62	2658.36	2397.64	2211.29	1205.83	1696.82	2809.12	2323.78	2012.83	1953.73	2408.48	2312
P19253;Q5M9M0;A0A1B0GS68;A0A1B0GSQ6;A0A1B0GTA1;A0A1B0GQW6;A0A1B0GSB2;A0A1B0GSF0;Q3TDS9	5	4	33.8492	0.229773	0.212752	1.12177	0.21238	Control	Test	23578.3	60S ribosomal protein L13a OS=Mus musculus OX=10090 GN=Rpl13a PE=1 SV=4	1448.94	1523.9	1469.59	1652.53	1169.7	1586.29	1802.43	1560.95	1032.67	1110.61	1176.31	1207.2
Q8R2E9;A0A1Y7VJM4;A0A1Y7VNF4;Q14DR9	4	2	21.2045	0.230149	0.212752	1.20555	0.212094	Test	Control	54316.5	ERO1-like protein beta OS=Mus musculus OX=10090 GN=Ero1b PE=1 SV=1	6188.97	6385.15	4688.63	5083.9	1614.9	3089.76	4435.4	5412.26	5767.38	6001.13	5471.48	5524.05
Q3UQ30	2	2	10.3021	0.231521	0.212752	1.24118	0.211051	Test	Control	91489	Uncharacterized protein (Fragment) OS=Mus musculus OX=10090 GN=Spta1 PE=2 SV=1	6022.84	5677.57	5303.17	5554.23	1407.82	818.09	5761.95	4786.39	4807.06	5348.12	4894.23	5163.43
A0A494BBE3;G3X8R0;Q5QGU0;Q921E4;Q9CQG4;Q60870	3	1	19.5228	0.231838	0.212752	1.68508	0.210812	Test	Control	11706.6	Receptor expression-enhancing protein 5 (Fragment) OS=Mus musculus OX=10090 GN=Reep5 PE=1 SV=1	942.317	2020.68	1904.02	2297.52	0	2334.37	2377.44	2608.9	2556.44	3220.04	2435.45	2808.16
P54071;D6RIL6;A0A0U1RP68	19	17	155.962	0.234221	0.212752	1.30102	0.209025	Control	Test	51362.5	Isocitrate dehydrogenase [NADP]_ mitochondrial OS=Mus musculus OX=10090 GN=Idh2 PE=1 SV=3	12799.2	12296.5	10802	10853.1	23591.8	24732.7	13495	12885.4	11364.3	11983.1	11415.3	11934.7
P61358;Q5BLJ9;A2A4Q0;Q9CSM4	4	4	29.8539	0.234954	0.212752	1.22432	0.208481	Test	Control	15797.8	60S ribosomal protein L27 OS=Mus musculus OX=10090 GN=Rpl27 PE=1 SV=2	2984.18	3379.52	2694.05	2822.76	863.053	1298.44	3679.2	2163.79	2667.69	2980.33	2794.94	2905.99
Q91VI7;A0A1B0GSG5;Q3UM23;A0A1B0GRG4;A0A1B0GRY7	14	7	97.8675	0.235225	0.212752	1.36007	0.208279	Control	Test	51527.3	Ribonuclease inhibitor OS=Mus musculus OX=10090 GN=Rnh1 PE=1 SV=1	6558.99	6132.77	8079.1	8514.83	2848.93	3742.89	4227.28	3737	3212.58	3371.4	6028.16	5802.67
Q9ESL4	1	1	8.7998	0.235261	0.212752	1.5857	0.208253	Control	Test	92290.1	Mitogen-activated protein kinase kinase kinase 20 OS=Mus musculus OX=10090 GN=Map3k20 PE=1 SV=1	4450.72	3973.24	5717.77	5812.17	1049.46	2979.1	2695.1	1442.74	1994.68	2261.19	3237.97	3492.5
A0JLV3;B2RTK3;B2RVD5;P10853;P10854;Q64475;Q64478;Q64525;Q6ZWY9;Q8CBB6;Q8CGP1;Q8CGP2;Q921L4;Q64524;Q8CGP0;Q9D2U9;A0JNS9;P70696;Q8VEE3	6	6	50.0818	0.236335	0.212752	1.47986	0.207461	Test	Control	13578.8	Histone H2B (Fragment) OS=Mus musculus OX=10090 GN=Hist1h2bj PE=2 SV=1	8866.36	11680.9	7100.12	7056.82	9230.92	13243.9	26576.4	22184.8	9158.05	8929.17	8362.36	9406.4
Q9D6Y7;A0A1B0GT40	3	2	11.7083	0.238155	0.212752	1.21928	0.206128	Control	Test	26216.5	Mitochondrial peptide methionine sulfoxide reductase OS=Mus musculus OX=10090 GN=Msra PE=1 SV=1	1948.03	1832.09	1483.89	1489.54	2069.43	1625.65	461.766	913.935	1664.84	1583.88	1927.79	2017.27
P67984;Q4VAG4	5	2	27.5013	0.238365	0.212752	1.57406	0.205976	Control	Test	14816	60S ribosomal protein L22 OS=Mus musculus OX=10090 GN=Rpl22 PE=1 SV=2	1581.13	1769.86	1978.99	2115.91	4737.25	6492.05	2368.26	1823.75	2015.78	1575.21	1985.62	2095.75
D3YXH0;P63054	1	1	5.2643	0.238506	0.212752	2.22641	0.205873	Control	Test	32970	Predicted gene_ 49948 OS=Mus musculus OX=10090 GN=Gm49948 PE=4 SV=1	1170.74	1247.23	1060.93	1021.82	1801.03	8702.4	1367.77	1256.7	945.318	1035.1	1058.74	1075.54
E9Q1Z0;Q148Q7;Q8BIS2	6	1	61.1491	0.242993	0.215773	1.50346	0.202653	Control	Test	58623.6	Keratin 90 OS=Mus musculus OX=10090 GN=Krt90 PE=1 SV=1	2563.05	2556.27	2499.94	2484.54	6480.1	7903.68	3543.13	3697.12	2235	2189.8	2211.36	2411.03
P42125;Q9DBN7;A0A3Q4EC00;A0A452J8A5	4	3	25.2154	0.246671	0.217388	1.30248	0.200073	Test	Control	32535.7	Enoyl-CoA delta isomerase 1_ mitochondrial OS=Mus musculus OX=10090 GN=Eci1 PE=1 SV=2	545.814	540.568	497.354	495.969	944.847	1118.58	460.733	592.782	1004.5	1095.26	1131.9	1111.18
Q8VCK7	6	5	44.0861	0.247027	0.217388	1.29363	0.199827	Test	Control	15051	Syncollin OS=Mus musculus OX=10090 GN=Sycn PE=1 SV=3	5031.91	5196.45	5492.82	5287.06	570.087	3303.99	6882.76	6349.51	5030.61	4474.15	4546.28	4905.22
A0A286YCM2;A0A286YDM3;B2M1R6;H3BJS9;H3BK96;H3BKD0;H3BKI8;H3BLL4;P61979;Q3TG17;Q3TJ38;Q3TL71;Q3TUA1;Q3U6X2;Q3U9Q3;Q5FWJ5;A0A286YDH1;A0A286YEC4	2	2	10.6681	0.24892	0.218076	1.63331	0.198521	Test	Control	21447	Heterogeneous nuclear ribonucleoprotein K (Fragment) OS=Mus musculus OX=10090 GN=Hnrnpk PE=1 SV=1	747.631	709.584	958.783	781.852	99.0336	89.3755	273.834	305.692	1178.84	1184.04	1383.09	1205.31
P14115	4	3	34.0967	0.256466	0.223689	1.15994	0.193451	Control	Test	16719.5	60S ribosomal protein L27a OS=Mus musculus OX=10090 GN=Rpl27a PE=1 SV=5	3829.2	3345.48	3782.84	3285.97	2186.67	2317.51	2517	3166.21	2449.77	2588.53	2762.19	2678.99
Q9DCB8;A0A1Y7VK19;A0A1Y7VLA3;A0A1Y7VM99;Q8R245	2	2	9.5401	0.260419	0.226131	12.1024	0.190876	Control	Test	16946	Iron-sulfur cluster assembly 2 homolog_ mitochondrial OS=Mus musculus OX=10090 GN=Isca2 PE=1 SV=2	74.1501	68.6088	96.5926	83.3047	6623.56	1748.59	295.218	89.0168	62.5073	88.5047	115.005	68.1869
P62827;Q3ULW0;Q14AA6	2	1	17.1929	0.262075	0.226566	1.5526	0.189814	Test	Control	24594.2	GTP-binding nuclear protein Ran OS=Mus musculus OX=10090 GN=Ran PE=1 SV=3	1769.25	4037.78	2974.34	3168.03	0	4845.91	4489.74	6439.53	4232.16	4152.5	3303.06	3459.43
Q9CR57;Q9CWK0;Q569Z0;A0A1L1SUF6	4	4	34.0773	0.263267	0.226598	1.28274	0.189055	Test	Control	23678.2	60S ribosomal protein L14 OS=Mus musculus OX=10090 GN=Rpl14 PE=1 SV=3	3321.39	3725.92	3824.55	3825.81	455.299	2540.56	4857.91	4909.69	3486.38	3145.98	2959.05	3337.15
Q8QZS1	2	1	10.8398	0.266052	0.22738	1.65526	0.187299	Test	Control	43322.9	3-hydroxyisobutyryl-CoA hydrolase_ mitochondrial OS=Mus musculus OX=10090 GN=Hibch PE=1 SV=1	3248.58	5757.54	6605.19	7323.18	0	4909.93	11319.6	11113.8	7611.58	3858.05	5764.66	6422.04
Q3UPL0;S4R2A9	3	2	12.9371	0.266952	0.22738	1.22872	0.186737	Test	Control	134596	Protein transport protein Sec31A OS=Mus musculus OX=10090 GN=Sec31a PE=1 SV=2	77766.7	72297.9	35442.1	37192.7	11843.5	10596.5	70757.5	59479.7	50308.2	53109.7	32903.6	34649.1
P56480	17	13	138.699	0.26765	0.22738	1.30015	0.186303	Test	Control	56300.6	ATP synthase subunit beta_ mitochondrial OS=Mus musculus OX=10090 GN=Atp5f1b PE=1 SV=2	10914.6	10982.2	8839.39	8648.18	5148.69	5208.49	16749.9	16191.9	7713.06	8469.51	7768.65	7778.53
P47915;Q5M8M8;W4VSN7;A0A1L1SS27;A0A1L1SUN1	8	8	47.1529	0.269555	0.228011	1.47116	0.185127	Test	Control	17644	60S ribosomal protein L29 OS=Mus musculus OX=10090 GN=Rpl29 PE=1 SV=2	1405.83	2615.01	2586.99	2894.66	0	1014.06	3570.56	3205.6	2380.86	1634.58	2269.17	2410.8
Q8BKQ0	3	1	15.8994	0.275684	0.230602	1.13617	0.181421	Control	Test	22682.1	Uncharacterized protein OS=Mus musculus OX=10090 GN=Rab8b PE=2 SV=1	4642.31	4697.99	3794.63	3695.12	4530.17	4716.06	6321.32	5322.46	2592.07	2732.99	3023.23	2958.87
P62821;Q0PD67;Q5SW88;A0A494B945;A0A494BA38;A0A494BBL7;P55258;P61028;Q0PD49;Q0PD50;Q0PD66;Q3U0T9;Q3UB66;Q3UHW5;Q5SW86;Q5SW87;Q6PHN9;Q6ZPF0;Q9D1G1;Q0PD40;Q0PD42;Q3TYB1;Q3TYH2;Q8K386;Q91YW0;Q9DD03;S4R1W7	3	1	17.6842	0.276735	0.230602	1.21018	0.180797	Test	Control	22905.9	Ras-related protein Rab-1A OS=Mus musculus OX=10090 GN=Rab1A PE=1 SV=3	588.31	526.931	576.197	553.552	116.844	128.278	663.187	384.117	425.579	463.774	539.797	537.028
P55264;A0A286YCD7;Q8BMC5;Q8BWS6	6	2	33.2058	0.277992	0.230602	1.19528	0.180055	Test	Control	40491	Adenosine kinase OS=Mus musculus OX=10090 GN=Adk PE=1 SV=2	3177.87	3347.74	2346.78	2350.88	421.536	1069.54	2418.81	2321.01	2784.23	2914.92	2234.13	2524.08
Q3TI61;Q3TKV1;Q3TW71;Q3TWL6;Q3TXV1;Q3U9Y8;Q8VDM4;Q3TIP0;Q80V77	2	2	10.4185	0.28064	0.230602	1.32487	0.178507	Test	Control	101060	26S proteasome non-ATPase regulatory subunit 2 OS=Mus musculus OX=10090 GN=Psmd2 PE=2 SV=1	1113.02	1553.08	1909.47	1976.54	27.4194	1208.04	1826.24	1915.43	1669.07	1065.29	1860.44	1981.07
Q9ER05;Q9D7P8;Q9D960;Q9DC82	10	9	122.276	0.281703	0.230602	1.79405	0.177892	Control	Test	28705.5	Chymopasin OS=Mus musculus OX=10090 GN=Ctrl PE=1 SV=1	29494.1	32848.4	31370.2	31572.4	5226.95	8850.75	14251	12384.4	12099.4	12192.9	12807.8	13944.9
P27659;Q3T9U9;Q3UB15;Q3UB67;Q3UB90;Q3U9L3;A0A2R8VHN4;E9PWZ3;Q5U470;Q9CQ09;A0A087WNS0;A0A087WQK0	9	5	47.8194	0.28208	0.230602	1.42535	0.177674	Test	Control	46395.1	60S ribosomal protein L3 OS=Mus musculus OX=10090 GN=Rpl3 PE=1 SV=3	978.299	1699.83	1988.18	2318.93	0	2250.22	2994.17	2502.13	2142.01	1633.32	1884.55	2007.63
P68510	2	1	19.5675	0.282241	0.230602	1.35136	0.177582	Test	Control	28382.9	14-3-3 protein eta OS=Mus musculus OX=10090 GN=Ywhah PE=1 SV=2	3964.15	3516.18	2847.67	3134.97	4012.36	4141.46	7567.96	8071.69	3894.61	3802	2930.57	2945.23
Q9CZU6	1	1	5.2034	0.282485	0.230602	1.37691	0.177441	Test	Control	52021.9	Citrate synthase_ mitochondrial OS=Mus musculus OX=10090 GN=Cs PE=1 SV=1	885.054	879.404	1168.05	1192.29	0	2022.13	1587.98	1430.21	1425.58	1200.4	1321.93	1497.63
O08810;A2AH85;G3UZ34;Q3TMY8;Q3U5Q3;Q543F1;Q6A0E3;Q7TMX4;G3UXK8	17	13	102.174	0.283194	0.230602	1.49163	0.177034	Test	Control	110330	116 kDa U5 small nuclear ribonucleoprotein component OS=Mus musculus OX=10090 GN=Eftud2 PE=1 SV=1	4473.06	4495.91	4342.66	4604.82	4074.1	4741.46	12237.3	11364.9	3497.03	3812.45	4374.61	4587.98
P09041	6	1	38.47	0.294581	0.238819	1.24849	0.170689	Test	Control	45252.3	Phosphoglycerate kinase 2 OS=Mus musculus OX=10090 GN=Pgk2 PE=1 SV=4	3773.41	3704.91	2507.53	2642.38	719.75	670.092	1556.17	2238.94	3774.54	3921.28	3100.56	2909.91
P59672;A0A3B2W7H4;A0A3B2WAQ7;Q3TE53;Q3UHP6;Q91VR4;A0A3B2W446;A0A3B2W4B0;A0A3B2W4H6	3	2	14.7685	0.298612	0.238819	1.16115	0.168527	Test	Control	126155	Ankyrin repeat and SAM domain-containing protein 1A OS=Mus musculus OX=10090 GN=Anks1a PE=1 SV=3	5847.39	5365.13	4828.64	4276.51	1548	1461.31	5495.82	4208.01	4139.55	4273.61	4524.04	4445.21
Q3TSG8	3	1	24.5548	0.299018	0.238819	1.27674	0.168311	Test	Control	80513.3	Uncharacterized protein OS=Mus musculus OX=10090 GN=Trap1 PE=2 SV=1	10385.7	9748.71	5702.62	5560.95	2310.14	3724.43	11860.6	11893.1	6826.1	7009.99	5258.83	4942.96
G3UWH0;P60060;Q5SWJ8	1	1	6.7425	0.299494	0.238819	1.38996	0.168059	Test	Control	11556.8	Protein transport protein Sec61 subunit gamma OS=Mus musculus OX=10090 GN=Sec61g PE=1 SV=1	1483.72	2485.23	2354.97	2696.44	0	1927.26	3229.32	3462.2	2444.01	1711.58	2072.43	2297.22
Q3TF84;Q922Q8	7	6	62.467	0.300974	0.238819	1.08934	0.167279	Test	Control	20750.8	Uncharacterized protein OS=Mus musculus OX=10090 GN=Lrrc59 PE=2 SV=1	3799.58	4029.2	3835.91	3530.94	4628.48	5390	4582.71	4176.47	3939.02	4228.19	5048.41	5491.86
O08807;B1AZS9;Q9D634	13	6	102.627	0.301588	0.238819	1.10082	0.166957	Test	Control	31280.7	Peroxiredoxin-4 OS=Mus musculus OX=10090 GN=Prdx4 PE=1 SV=1	6447.95	6224.37	5423.27	5800.62	3421.06	4121.85	6221.73	4932.06	5826.68	6139.22	5685.56	5803.47
A0PJE6;E9Q1J7;Q3UYS0;Q7TMF4;Q99MN9;Q9CT71	1	1	6.2396	0.302476	0.238819	1.17774	0.166493	Test	Control	58802.1	Pccb protein (Fragment) OS=Mus musculus OX=10090 GN=Pccb PE=2 SV=1	5032.39	4942	3867	3882.44	5511.72	5696.62	7892.65	7737.34	4674.41	4729.48	4556.8	4483.95
P02535;A2A513	3	1	21.2627	0.303021	0.238819	1.34452	0.166209	Control	Test	57941	Keratin_ type I cytoskeletal 10 OS=Mus musculus OX=10090 GN=Krt10 PE=1 SV=3	5284.7	4746.64	6068.68	6954.74	13461	14093.4	3008.41	4262.5	5018.08	4633.07	10292.6	10426.3
E9Q798;P61750;Q14BR4	1	1	5.5095	0.305784	0.240033	1.32953	0.164782	Control	Test	17699.3	ADP-ribosylation factor 4 OS=Mus musculus OX=10090 GN=Arf4 PE=1 SV=1	2987.12	3261.08	1944.64	2547.84	4006.68	7075.93	1965.48	2943.68	2795.55	2873.78	2892.84	2942.92
P05208	13	13	98.074	0.308105	0.240891	1.42452	0.163597	Control	Test	29484	Chymotrypsin-like elastase family member 2A OS=Mus musculus OX=10090 GN=Cela2a PE=1 SV=1	36420.7	36456.5	27452.7	29360.2	10026.5	12974.3	19661.1	19442.7	16189.8	17147	17491	17256.3
D3Z4X1;Q9CQ60	1	1	6.2592	0.311524	0.242598	1.22226	0.161875	Control	Test	18780.7	6-phosphogluconolactonase OS=Mus musculus OX=10090 GN=Pgls PE=1 SV=1	974.635	904.963	915.23	1017.45	769.523	663.569	653.582	74.7497	807.458	1050.38	814.099	891.272
Q8K0D5	4	2	19.7833	0.313199	0.242938	1.39843	0.161042	Control	Test	84291	Elongation factor G_ mitochondrial OS=Mus musculus OX=10090 GN=Gfm1 PE=1 SV=1	1346.95	1217	1941.75	1836.41	622.211	498.711	442.421	125.274	1036.18	975.28	1379.45	1378.12
Q9CQS8	1	1	6.5805	0.318501	0.246078	1.46079	0.158447	Test	Control	10015.5	Protein transport protein Sec61 subunit beta OS=Mus musculus OX=10090 GN=Sec61b PE=1 SV=3	1206.72	3262.77	2485.54	2896.91	0	3927.79	5141.38	7077.34	2158.83	2130.11	1489.66	2131.91
Q4KL76;Q64433;Q9JI95	9	8	76.5921	0.323528	0.248982	1.06133	0.156045	Test	Control	10962.7	10 kDa heat shock protein_ mitochondrial OS=Mus musculus OX=10090 GN=Hspe1 PE=1 SV=1	7627.3	6363.47	5571.94	5643.67	5183.17	6305.01	7341.16	6562.49	6251.48	6320.39	5935.74	6533.75
P05214;Q5FW91;Q9D9Y2;Q9JJZ2	7	1	59.4553	0.330662	0.251598	1.02534	0.15273	Test	Control	50644	Tubulin alpha-3 chain OS=Mus musculus OX=10090 GN=Tuba3b PE=1 SV=1	1460.33	1372.92	1562.84	1386.18	313.548	62.4612	0	0	1640.54	1715.85	1555.46	1402.51
A1BN54;Q7TPR4	4	4	18.0926	0.330895	0.251598	1.31888	0.152623	Test	Control	103348	Alpha actinin 1a OS=Mus musculus OX=10090 GN=Actn1 PE=1 SV=1	1959.83	1866.03	2004.22	1967.55	838.252	1125.66	1185.95	1018.19	2971.72	2765.43	2496.3	2436.72
A0A0G2JES3;A0A140T8T4;P51410;Q5EBQ6;Q5M9J5	4	2	21.2173	0.331239	0.251598	1.32249	0.152466	Test	Control	21736.1	60S ribosomal protein L9 (Fragment) OS=Mus musculus OX=10090 GN=Rpl9 PE=1 SV=1	5194.82	5225.44	4002.43	4135.07	4186.06	4459.89	9768.48	9838.59	4038.03	4208.73	4073.17	4049.53
Q61024;Q3TIA9;Q3TV20	5	5	25.4437	0.332056	0.251598	1.10464	0.152094	Test	Control	64910.1	Asparagine synthetase [glutamine-hydrolyzing] OS=Mus musculus OX=10090 GN=Asns PE=1 SV=3	2900.91	2934.89	2586.23	2363.24	1597.57	1804.69	2432.83	2076.41	2592.75	2737.09	2899.61	2933.45
A2AE89;P10649;F6WHQ7;Q6PJ91;A2AE91;D3YVP5;D3YVP6;D3YZ29;E9QAC8;Q80W21;Q8R5I6;Q7M0F3;E9PV63;E9PVM7;P48774	13	9	108.422	0.334912	0.252786	1.29925	0.150805	Control	Test	28727.3	Glutathione transferase OS=Mus musculus OX=10090 GN=Gstm1 PE=1 SV=2	10386.9	11075.1	10083.1	10124.1	8410.6	27161.6	10308.2	10860.1	9495.88	9160.51	9316.75	10309.3
D3Z188;D3Z2U5;E9PW85;E9PY18;E9Q754;Q3TAR6;Q8K3G5	2	1	9.9647	0.339132	0.254783	3.59547	0.14893	Control	Test	5046.75	Inactive serine/threonine-protein kinase VRK3 (Fragment) OS=Mus musculus OX=10090 GN=Vrk3 PE=4 SV=8	152.291	117.887	90.1599	107.742	1801.93	1549.05	389.787	253.063	97.3658	112.02	109.511	100.439
P14824;F8WIT2;Q3TUI1;Q3UDK4;Q3UI56;Q3V2Z4;Q99JX6;Q8CEX0	6	4	31.1359	0.340155	0.254783	1.14441	0.148481	Test	Control	76341.7	Annexin A6 OS=Mus musculus OX=10090 GN=Anxa6 PE=1 SV=3	3185.11	3028.44	2504.9	2645.28	2977.71	3479.93	5026.39	4027.59	2834.34	2938.49	2779.53	2788.6
A0A0G2JEY6;A0A0G2JGY8;Q9D1R9	2	2	13.0647	0.342056	0.255234	1.12832	0.147651	Test	Control	10443.3	60S ribosomal protein L34 OS=Mus musculus OX=10090 GN=Rpl34 PE=1 SV=1	935.422	2942.49	2516.77	2933.64	0	4185.93	2112.59	3960.91	2537.75	1914.6	2293.16	2429.36
Q9D4E6	4	1	21.3166	0.346314	0.257432	1.10044	0.145818	Test	Control	71400.8	Polyadenylate-binding protein OS=Mus musculus OX=10090 GN=Pabpc6 PE=1 SV=1	1436.73	1497.97	1028.13	1166.23	1624.58	3441.88	1584.14	2133.23	1964.72	1991.49	1825.38	1720.57
P12970;Q58ET1;Q6P1A9;Q80UT7;Q5EBG5;Q8CDE3	13	11	92.4872	0.356801	0.264227	1.15894	0.141449	Control	Test	30147.7	60S ribosomal protein L7a OS=Mus musculus OX=10090 GN=Rpl7a PE=1 SV=2	9232.57	8926.5	8276.36	8492.67	13388.4	15224.1	12931	12363	8371.2	7827.51	6564.7	6769.25
A7VL18;Q3TG52;Q3THE7;Q3TMT4;Q3U367;Q3UDG0;Q3V1N7;Q9JLJ2	3	3	15.9056	0.360871	0.265345	1.34434	0.139806	Control	Test	54502.3	Gamma-aminobutyraldehyde dehydrogenase OS=Mus musculus OX=10090 GN=Aldh9a1 PE=2 SV=1	861.063	769.596	1012.84	882.272	1260.37	227.492	206.373	165.706	709.339	792.9	902.105	953.012
Q9QXT0;A0A1W2P729	5	5	42.4941	0.361015	0.265345	1.06121	0.139748	Test	Control	21109.5	Protein canopy homolog 2 OS=Mus musculus OX=10090 GN=Cnpy2 PE=1 SV=1	3107.29	2914.73	2642.79	2562.21	1987.83	2854.14	2800.49	2528.75	2894.17	3140.45	2839.86	2848.85
Q3ULZ3;Q543K5;Q8BTJ1;Q99K85;Q3U6K9;E9Q6P1	3	2	15.6717	0.383116	0.279417	2.239	0.131314	Control	Test	40730.8	Phosphoserine aminotransferase OS=Mus musculus OX=10090 GN=Psat1 PE=2 SV=1	16888.7	11335.8	15907.5	14627.9	1161.51	1709.49	7575.78	1032.98	5277.39	4645.75	4390.17	4603.92
Q564E8;Q9D8E6;Q9CSM5	6	4	42.5812	0.384025	0.279417	1.15724	0.130983	Control	Test	47438.9	60S ribosomal protein L4 OS=Mus musculus OX=10090 GN=Rpl4 PE=1 SV=1	1210.83	920.282	1288.58	1398.06	850.55	1861.87	899.546	925.229	1025.98	997.442	1291.14	1367.68
E9PZF0;Q01768;Q5NC82;B0LAA8	7	2	99.7378	0.384433	0.279417	1.12109	0.130835	Test	Control	30371.2	Nucleoside diphosphate kinase OS=Mus musculus OX=10090 GN=Gm20390 PE=3 SV=1	24365.5	23537.5	21892.2	22138.6	4419.37	4277.66	14295.1	12990.4	20716	19375	23010.3	22428.9
Q9WUM5;A0A0N4SVU4	7	4	51.2618	0.394581	0.285735	1.09435	0.127236	Test	Control	36497	Succinate--CoA ligase [ADP/GDP-forming] subunit alpha_ mitochondrial OS=Mus musculus OX=10090 GN=Suclg1 PE=1 SV=4	38564.1	38491.7	32451.3	32172.4	12256.7	6017.79	28883.8	26720	28791.9	31888.6	29619.8	29141.5
E9Q797;H3BKL7;P49183;Q14BW6;Q14BW7;Q712W5;Q91WL7;D3YXC7	2	1	14.0437	0.400236	0.288764	1.24601	0.125294	Control	Test	25856.3	Deoxyribonuclease-1 (Fragment) OS=Mus musculus OX=10090 GN=Dnase1 PE=1 SV=1	2672.97	5179.09	5638.77	6491.33	0	22128	7586.51	7432.2	5257.2	3859.09	4650.07	5011
D3Z1V4;P70296;Q3TGC5;Q5EBQ2	2	2	13.26	0.408271	0.293482	1.1018	0.122612	Test	Control	23206	Phosphatidylethanolamine-binding protein 1 OS=Mus musculus OX=10090 GN=Pebp1 PE=1 SV=1	2398.99	2323.75	2656.72	2469.15	2779.23	3782.64	3896.87	3657.07	2769.29	2332.1	2636.1	2789.6
G3X8X6;H9KUZ3;Q62230	1	1	3.6764	0.410561	0.294051	1.0361	0.121863	Test	Control	185857	Sialoadhesin OS=Mus musculus OX=10090 GN=Siglec1 PE=1 SV=1	1178.76	2334.61	2436.93	3034.3	0	2407.02	2727.38	3232.31	1605.82	925.757	1564.73	1746.86
A0A087WPC9	1	1	15.1566	0.422195	0.301284	2.88632	0.118163	Control	Test	2722.22	Dynein_ axonemal_ heavy chain 7B (Fragment) OS=Mus musculus OX=10090 GN=Dnah7b PE=4 SV=1	1107.62	1124.54	976.423	1096.79	1926.32	17176.3	2213.6	2025.05	909.445	928.581	1063.07	970.209
Q8VE73;A9C491	4	1	20.5367	0.425065	0.302233	1.33773	0.117277	Control	Test	193946	Cullin-7 OS=Mus musculus OX=10090 GN=Cul7 PE=1 SV=2	3626.99	4122.93	1797.01	2277.02	1291.92	481.204	289.433	327.455	3001.07	3200.73	1703.09	1642.53
P62918;Q3UJS0;Q3THC7;Q9Z237	8	8	61.7736	0.429597	0.304353	1.26166	0.115897	Test	Control	28252.8	60S ribosomal protein L8 OS=Mus musculus OX=10090 GN=Rpl8 PE=1 SV=2	3793.2	3403.54	2773.33	3007.29	1233.64	2910.73	6258.46	5404.56	2522.66	2564.46	2461.51	2390.17
Q9D9U9;E0CXK5;E0CXK6;E0CXX0	2	1	15.3927	0.436405	0.308064	1.02235	0.113871	Control	Test	65996.8	Cilia- and flagella-associated protein 45 OS=Mus musculus OX=10090 GN=Cfap45 PE=1 SV=1	517.45	1028.1	1257.09	1385.24	0	794.288	704.963	660.411	834.278	352.314	1120.26	1201.02
F6ZV59;G3X9W0;G5E8G0;Q60668;E9Q5B6;F6SHF3;Q3UXC8	2	1	12.5524	0.444382	0.312571	1.93177	0.111564	Test	Control	24782.2	Heterogeneous nuclear ribonucleoprotein D0 (Fragment) OS=Mus musculus OX=10090 GN=Hnrnpd PE=1 SV=1	365.354	343.799	345.893	348.412	91.6428	9.82453	13.4408	454.355	598.419	595.239	630.193	615.517
B2RS76	30	27	300.75	0.450348	0.315636	1.04068	0.109885	Test	Control	47972.8	carboxypeptidase B1 (Tissue) OS=Mus musculus OX=10090 GN=Cpb1 PE=1 SV=1	66536.9	59015.5	47040.6	48802.4	11988.3	9711.16	51001.9	43089.3	38330.1	40852.9	39168	40540.7
P43137;Q3TV26;Q8C6F9	4	4	49.1224	0.457934	0.316996	1.02043	0.107805	Control	Test	18917.8	Lithostathine-1 OS=Mus musculus OX=10090 GN=Reg1 PE=1 SV=1	10781.3	11190	7066.45	8420.56	1127.93	812.621	8226.05	7850.13	5818.22	6334.39	4934.21	5446.94
Q02053;A0A1S6GWH5;B9EHN0	7	7	40.5871	0.458247	0.316996	1.08622	0.10772	Control	Test	119007	Ubiquitin-like modifier-activating enzyme 1 OS=Mus musculus OX=10090 GN=Uba1 PE=1 SV=1	2610.7	2730.3	1946.86	1939.66	2798.74	2837.16	2912.77	2777.35	2130.96	2359.49	1679.6	1823.46
Q921V3;Q9Z1J3;F6TXD3;F7CZD1	2	1	9.5909	0.458299	0.316996	1.3329	0.107706	Test	Control	50983.4	Cysteine desulfurase_ mitochondrial OS=Mus musculus OX=10090 GN=Nfs1 PE=2 SV=1	581.758	666.301	347.601	313.991	26.2636	29.7717	31.7327	417.847	507.979	662.659	489.751	510.086
P09405;Q3TGR3;Q3TL52;Q3TT41;Q8CD23	1	1	5.9794	0.459048	0.316996	1.20306	0.107505	Control	Test	76780.2	Nucleolin OS=Mus musculus OX=10090 GN=Ncl PE=1 SV=2	506.854	581.354	697.381	625.516	1495.5	907.776	549.081	214.071	707.284	769.349	908.722	853.271
C6EQH3	8	1	49.6118	0.460365	0.316996	2.91313	0.107151	Control	Test	45066.7	Succinate--CoA ligase [GDP-forming] subunit beta_ mitochondrial OS=Mus musculus OX=10090 GN=Suclg2 PE=2 SV=1	171.22	86.4474	303.873	219.878	8.63603	10.9651	18.2393	55.5129	27.8678	27.8959	78.8539	66.5987
P62281;Q3UC02;Q9DB79;A0A1B0GRR3;A0A1B0GSE8;Q9D0P6;Q9CW75	5	5	51.7964	0.468202	0.320236	1.0695	0.105085	Test	Control	18601.8	40S ribosomal protein S11 OS=Mus musculus OX=10090 GN=Rps11 PE=1 SV=3	4041.39	3934.3	3462.18	3623.76	2542.51	6370.03	5043.49	4882.26	3989.05	3996.33	3767.21	3961.97
H3BLK6	1	1	6.4268	0.468956	0.320236	1.08636	0.104889	Test	Control	14809.4	Unconventional myosin-Vb (Fragment) OS=Mus musculus OX=10090 GN=Myo5b PE=1 SV=1	4019.35	3590.49	4257.91	4253.04	2279.18	2455.84	4171.3	3206.69	3176.01	3197.09	4587.38	4318.47
A0A2C9NT88;P23812	2	2	20.377	0.470464	0.320236	1.06932	0.1045	Test	Control	26126.3	Homeobox D12 (Fragment) OS=Mus musculus OX=10090 GN=Hoxd12 PE=2 SV=1	16085.6	13847.1	8184.6	7891.82	2101	1554.81	12194.7	10427.8	9860.29	10746.2	4959.3	4919.36
Q6P8U6;A0A494B914;Q9D950	22	20	274.225	0.473667	0.320236	1.00114	0.10368	Test	Control	52169.5	Pancreatic triacylglycerol lipase OS=Mus musculus OX=10090 GN=Pnlip PE=1 SV=1	37513	34907.2	24347.3	25194	4978.64	4690.01	25681.6	24044.2	21000.5	21969.9	19474.9	19608.6
Q99LB7;Q3TQD9;Q3TWI2;Q8BU72	7	5	39.0511	0.474337	0.320236	1.12486	0.10351	Test	Control	102709	Sarcosine dehydrogenase_ mitochondrial OS=Mus musculus OX=10090 GN=Sardh PE=1 SV=1	8326.31	8090.28	4379.12	4699.7	1930.41	1849.56	5927.45	4701.2	7598.99	7807.54	3540.39	3355.1
Q3TRW3	35	1	302.539	0.47566	0.320236	1.09407	0.103175	Test	Control	102740	Staphylococcal nuclease domain-containing protein OS=Mus musculus OX=10090 GN=Snd1 PE=2 SV=1	11923.8	11495.3	8884.47	9163.85	3111.85	3336.29	11708.4	11440.7	7483.24	7897.76	6988.91	6904.06
P19157;A0A494B908;A0A494BAW2;K9JA74;P46425;A0A494BAM8;A0A494BAS3;A0A494BAU3	9	8	107.652	0.476493	0.320236	1.07236	0.102965	Test	Control	23780.3	Glutathione S-transferase P 1 OS=Mus musculus OX=10090 GN=Gstp1 PE=1 SV=2	18591.8	18751	16274.3	16446.2	12572.1	12952	16072.6	14811.3	14357.6	16062.4	20235.5	20964.4
Q8BFU3;Q8BQY0;Q8C8I5	5	4	31.3846	0.478166	0.320263	1.06213	0.102546	Test	Control	74423.2	RING finger protein 214 OS=Mus musculus OX=10090 GN=Rnf214 PE=1 SV=1	14146.3	12706.9	11089.3	11188.4	3510.35	5285.57	10898.5	10686.5	10392.6	10704.9	9043.65	9799.29
P26883;Q3ULN5	1	1	5.6377	0.481573	0.321448	1.19165	0.101699	Test	Control	11979.7	Peptidyl-prolyl cis-trans isomerase FKBP1A OS=Mus musculus OX=10090 GN=Fkbp1a PE=1 SV=2	809.709	793.853	731.082	675.118	428.402	209.001	336.51	475.077	907.499	970.87	877.356	778.849
P08003;A0A0R4J0Z1	26	24	203.208	0.485182	0.322759	1.00285	0.100814	Control	Test	72324.7	Protein disulfide-isomerase A4 OS=Mus musculus OX=10090 GN=Pdia4 PE=1 SV=3	11420	11355.7	11023.2	11328.8	1410.05	1473.74	5375.36	6858.16	8091.61	8980.79	9141.42	9427.9
Q8K009;D3Z6B9;A0A0N4SVT2	24	17	189.691	0.488211	0.323643	1.27475	0.100081	Control	Test	102275	Mitochondrial 10-formyltetrahydrofolate dehydrogenase OS=Mus musculus OX=10090 GN=Aldh1l2 PE=1 SV=2	6389.08	6363.21	5018.96	5075.31	14475.9	13752	6876.79	7750.13	6505.06	6851.11	6071.76	6011.43
P62892;Q505A8	1	1	14.9324	0.489808	0.323643	1.42123	0.0996979	Control	Test	6406.69	60S ribosomal protein L39 OS=Mus musculus OX=10090 GN=Rpl39 PE=1 SV=2	3982.24	3793.05	2831.01	2769.58	554.348	1119.16	668.229	623	2443.26	2484.71	2172.17	2197.6
A0A0B6VSQ6;P15947;A0A0U1RPN5;Q7M0B4;A0A1R3UCI2;A0A1R3UHM9;Q62284;Q9CVU2	10	5	72.9543	0.493485	0.324113	1.105	0.0988243	Test	Control	29345.1	Kallikrein 1 OS=Mus musculus OX=10090 GN=Klk1 PE=1 SV=1	18731.2	17949.7	14930.6	13851.1	6084.71	5679.98	19424.6	18647.2	12822.1	13608	10585.4	10249.2
A0A6B9SLG6;Q32P04;Q8BGZ7;Q922U2;P50446;Q05B38;Q0VDR7;Q3UV11;Q9Z331;A0A6C0WZK9;Q99MH7	4	1	38.2059	0.494697	0.324113	1.18481	0.098539	Control	Test	50502.4	Keratin 75 splice variant OS=Mus musculus OX=10090 GN=Krt75 PE=2 SV=1	253.865	251.342	310.726	360.536	584.31	661.189	575	490.953	244.71	238.842	232.834	261.838
P50247;Q3TF14;Q3U4D1;Q3U5U5;Q5M9P0;Q8BPI7;A2ALT5	10	7	83.4111	0.496341	0.324113	1.0859	0.098154	Test	Control	48201.5	Adenosylhomocysteinase OS=Mus musculus OX=10090 GN=Ahcy PE=1 SV=3	5853.72	5493.98	4672.86	4785.04	3221.97	3695.18	3424.19	4508.61	5448.04	5311.63	5466.9	5944.74
Q9Z0N2;Q3TML6;Q3U5H6;Q3UDF8;Q3UIJ2;Q9CRE9;Q9D791;Q9Z0N1	5	4	30.0819	0.49795	0.324113	1.07667	0.0977796	Control	Test	51700.9	Eukaryotic translation initiation factor 2 subunit 3_ Y-linked OS=Mus musculus OX=10090 GN=Eif2s3y PE=1 SV=2	13620.4	11729.3	10824.7	10407.2	981.125	1151.84	6189.98	6147.21	8440.9	8035.43	8251.86	8180.06
Q9CZM2;Q3U7D2;Q5M8Q0;B8JKK2	4	3	18.9354	0.499949	0.324113	1.07378	0.0973176	Test	Control	24260.2	60S ribosomal protein L15 OS=Mus musculus OX=10090 GN=Rpl15 PE=1 SV=4	1735.51	2166.17	2463.25	2827.39	254.665	2660.27	2847.19	2777.34	1981.07	1622.36	1834.88	1937.68
P62754;Q5BLK1;Q3TL53;Q8BT09	4	3	21.6083	0.505468	0.324113	1.21822	0.0960598	Test	Control	28851.8	40S ribosomal protein S6 OS=Mus musculus OX=10090 GN=Rps6 PE=1 SV=1	4928.11	4182.14	4285.8	4315.21	5216.32	5216.16	9268.31	8873.68	3891.89	3826.6	3960.01	4464.82
P53996;Q3U5V2;Q3U935;Q3ULK8;Q5QJQ9	1	1	7.2673	0.506155	0.324113	1.33524	0.095905	Control	Test	20846.4	CCHC-type zinc finger nucleic acid binding protein OS=Mus musculus OX=10090 GN=Cnbp PE=1 SV=2	1227.64	951.548	1000.05	874.612	3019.87	2737.36	980.839	1056.65	1417.15	1322.88	1265.76	1304.5
P09411;S4R2M7	4	2	34.6213	0.506991	0.324113	1.07781	0.0957172	Test	Control	44949.8	Phosphoglycerate kinase 1 OS=Mus musculus OX=10090 GN=Pgk1 PE=1 SV=4	1711.87	1572.69	1451.42	1535.65	1427.67	1045.75	1405.36	1098.47	1608.12	1751.63	1764.8	1797.12
Q8VCR2	12	1	87.993	0.507036	0.324113	1.19979	0.0957071	Test	Control	33800.2	17-beta-hydroxysteroid dehydrogenase 13 OS=Mus musculus OX=10090 GN=Hsd17b13 PE=1 SV=2	2634.7	2505.18	2011.77	2010.43	5922.8	4181.08	6858.35	5687.38	2500.57	2583.79	2749.32	2735.62
A8Y5N4	11	1	72.3065	0.507036	0.324113	1.19979	0.0957071	Test	Control	29652.9	17-beta-hydroxysteroid dehydrogenase 13 OS=Mus musculus OX=10090 GN=Hsd17b13 PE=1 SV=1	1240.91	1179.91	947.515	946.883	2789.55	1969.23	3230.19	2678.67	1177.73	1216.93	1294.89	1288.44
Q52KP0;Q9JJI8	1	1	5.8015	0.520195	0.331234	1.05644	0.0928279	Test	Control	8260.9	60S ribosomal protein L38 OS=Mus musculus OX=10090 GN=Rpl38 PE=1 SV=1	1336.41	1321.21	1279.22	1004.88	679.491	400.293	1040.73	873.998	1035.82	1139.49	1144.81	1126.52
A0A140LHZ6;Q61324	1	1	5.5434	0.52213	0.331234	1.02504	0.0924165	Control	Test	17840.5	Aryl hydrocarbon receptor nuclear translocator 2 (Fragment) OS=Mus musculus OX=10090 GN=Arnt2 PE=1 SV=1	970.544	1013.75	937.558	1080.87	905.643	806.489	416.695	367.218	767.607	944.159	1489.82	1589.74
P20152;A0A0A6YWC8;Q3TFD9;Q3TWV0;Q3U6S1;Q3UD36;Q3V2S4;Q5FWJ3;Q3UAX1;A4IF59	8	3	50.2765	0.524733	0.331234	1.23189	0.0918674	Control	Test	53744.8	Vimentin OS=Mus musculus OX=10090 GN=Vim PE=1 SV=3	4701.25	4489.74	3916.48	4058.92	8445.85	13263.2	8119.57	8606.15	3625.34	3829.78	3740.84	3635.86
O08795;Q3TWG2;Q3U518	3	2	18.1909	0.524927	0.331234	1.34707	0.0918267	Control	Test	59762.3	Glucosidase 2 subunit beta OS=Mus musculus OX=10090 GN=Prkcsh PE=1 SV=1	1456.68	1356.37	1147.97	1215.91	3622.21	4195.27	2185.58	1452.29	1310.01	1295.75	1674.37	1728.45
D6REF3;P62259;Q5SS40;Q8BPH1	2	1	14.1125	0.529342	0.332949	1.02924	0.0909085	Test	Control	15333.6	14-3-3 protein epsilon OS=Mus musculus OX=10090 GN=Ywhae PE=1 SV=1	2064.67	6111.94	4362.69	4936.07	223.471	6570.31	2423.72	7197.05	3843.8	2587.32	4337.22	4589.68
B1ARA3;B1ARA5;P61255;Q4FZH2;Q3U7N1	4	4	33.2825	0.533135	0.334263	1.04604	0.0901315	Test	Control	12217.2	60S ribosomal protein L26 (Fragment) OS=Mus musculus OX=10090 GN=Rpl26 PE=1 SV=1	3023.67	3914.54	3877.88	4198.78	3722.04	6349.93	5017.28	4625.88	3985.06	4255.53	4038.44	4319.6
Q8BH04;A0A0R4J0G0;A0A2I3BQL9;Q3TDE6;Q8R3X7;A0A2I3BS39;Q3UGF0;A0A2I3BRX1;A0A2I3BQC6;Q3UQD8;A0PJG3;A0A2I3BQ75	17	16	116.799	0.537039	0.335453	1.12593	0.0893433	Control	Test	71383.5	Phosphoenolpyruvate carboxykinase [GTP]_ mitochondrial OS=Mus musculus OX=10090 GN=Pck2 PE=1 SV=1	26683.1	25173.5	18351.3	17794.1	2073.87	1897.68	15774.5	15109.3	13312.3	14010.5	11460.9	12019.5
P51881;Q545A2;B0LAB5;B2RTC8;Q3V132	4	1	24.571	0.538451	0.335453	1.18855	0.089061	Control	Test	33159.5	ADP/ATP translocase 2 OS=Mus musculus OX=10090 GN=Slc25a5 PE=1 SV=3	2234.66	2222.2	1980.35	1842.68	5823.89	2653.2	4107.52	2865.45	1617.08	1737.53	1857.96	1913.11
A3KFU5;Q6PHQ9;Q99LF8;A3KFU8;Q3UX16;Q91YZ8;V9GXG3;A0A0A6YWT2	9	3	61.8178	0.545939	0.339042	1.06513	0.0875885	Test	Control	69658.7	Polyadenylate-binding protein OS=Mus musculus OX=10090 GN=Pabpc4 PE=1 SV=1	2058.76	2058.31	1713.44	1608.81	2324.7	2529.13	3005.3	1966.71	1890.29	1938.26	2170.16	2123.06
P01942;A8DUV3;Q91VB8;Q9CY06;Q9CY10;A8DUV1;Q61287;Q8BPF4;Q9CWS5;Q9QWJ3;Q61649;A7M7S6;P06467;Q78PA4	14	12	106.416	0.553516	0.342663	1.05144	0.0861398	Test	Control	15142.2	Hemoglobin subunit alpha OS=Mus musculus OX=10090 GN=Hba PE=1 SV=2	59148.3	57386.2	50253.7	52162.9	33533.9	43594.2	47289	44682.4	47753.3	52346.4	58909.4	60328.6
Q9JHI5	6	6	40.159	0.56061	0.345963	1.12395	0.0848202	Test	Control	46724.7	Isovaleryl-CoA dehydrogenase_ mitochondrial OS=Mus musculus OX=10090 GN=Ivd PE=1 SV=1	4580.67	5331.69	4337.29	4673.04	6479.46	6963.24	8572.9	8790.88	4859.32	4688.47	4632.4	4833.04
P50580;Q05BN2;Q3TGU7;Q3UMW2	9	7	44.2091	0.579836	0.356706	1.068	0.0814145	Test	Control	44041.1	Proliferation-associated protein 2G4 OS=Mus musculus OX=10090 GN=Pa2g4 PE=1 SV=3	1339.59	1560.59	1831.89	1949.27	1992.31	3080.38	1930.18	2635.3	1899.65	1443.28	2294.16	2350.73
A0A2I3BQ03;P63101;D3YXN6;Q8BWN0;A2A5N1;A2A5N2;A8IP69;D3YXF4;F6WA09;O70456;P61982;Q9CQV8;Q9JJ20	3	1	25.9106	0.584278	0.35712	1.56825	0.0806619	Test	Control	19178.7	14-3-3 protein zeta/delta (Fragment) OS=Mus musculus OX=10090 GN=Ywhaz PE=1 SV=1	217.261	314.78	384.355	568.031	20.3375	240.362	61.0581	71.8833	624.683	504.1	646.18	828.896
E9Q0F0;Q0VDN0;Q6IFT3	3	1	17.8481	0.584878	0.35712	1.0727	0.0805612	Test	Control	114090	Keratin 78 OS=Mus musculus OX=10090 GN=Krt78 PE=1 SV=1	4937.21	4674.67	3527.89	3394.56	499.258	1520.63	5126.46	5418.77	2446.61	2650.49	2185.05	2075.71
Q64487;G3UY75;B9EJA3;E9PVW8;E9Q7I7;G3UWK6;G3UX60;G3UYU6;Q5SPA9;A0A1D5RLZ1;Q3UUC2;Q3V315	12	9	59.078	0.585969	0.35712	1.02863	0.0803787	Control	Test	215607	Receptor-type tyrosine-protein phosphatase delta OS=Mus musculus OX=10090 GN=Ptprd PE=1 SV=3	14250.8	14893.5	10298.4	10940.9	20005.8	19538.4	27074.2	25848	9010.52	9530.85	7797.51	8163.62
D3Z6P0;F6Q519;F6S5U2	35	33	367.386	0.59256	0.360019	1.10093	0.0792918	Control	Test	58601.7	Protein disulfide-isomerase A2 OS=Mus musculus OX=10090 GN=Pdia2 PE=1 SV=1	68724.8	66691.3	53184.5	52135.7	39018.3	33736	36623.1	42057.4	47851.1	52948.8	51280.8	53990.1
Q8VCN5	5	5	32.6166	0.595373	0.360612	1.03978	0.0788361	Test	Control	44194.6	Cystathionine gamma-lyase OS=Mus musculus OX=10090 GN=Cth PE=1 SV=1	3737.26	3602.37	2533.51	2778.39	3895.03	3226.7	3550.9	3838.53	3453.17	3751.36	2912.11	3053.7
P07901;Q3TJU7;Q3TKA2;Q3UIF3;Q80Y52;A0PJ91;Q3TKB9;Q3TKG0	5	2	31.2683	0.600928	0.362856	1.25611	0.0779503	Control	Test	85187.2	Heat shock protein HSP 90-alpha OS=Mus musculus OX=10090 GN=Hsp90aa1 PE=1 SV=4	1886.33	1701.5	1231.66	1315.32	512.276	601.221	902.571	1065.06	1025.71	1045.89	827.589	903.636
O54734;Q3UC51;Q3UG68	3	3	19.8005	0.604386	0.363646	1.04249	0.0774082	Control	Test	49256.1	Dolichyl-diphosphooligosaccharide--protein glycosyltransferase 48 kDa subunit OS=Mus musculus OX=10090 GN=Ddost PE=1 SV=2	3584.83	3424.38	2700.77	2647.67	3587.4	3798.81	4771.33	4428.77	2504.68	2587.58	2372.47	2274.2
A0A1B0GSR9;A0A1B0GSX0;P06151;Q3TCI7;Q3THB4;Q3TI99;Q3UDU4;Q564E2;Q99K20;D3YZQ9;Q3UIC3	3	2	18.6116	0.605941	0.363646	1.03559	0.0771667	Test	Control	34941.6	L-lactate dehydrogenase OS=Mus musculus OX=10090 GN=Ldha PE=1 SV=1	1361.06	1235.26	1656.28	1682.52	1705.47	2491.95	1692.76	1463.9	1772.38	1769.24	1864.79	1930.09
Q99KV1	4	4	25.0155	0.611866	0.366082	1.10343	0.0762596	Control	Test	40840.2	DnaJ homolog subfamily B member 11 OS=Mus musculus OX=10090 GN=Dnajb11 PE=1 SV=1	1085.15	942.056	1364.5	1382.78	489.451	885.402	314.617	808.969	901.935	910.18	1266.07	1371.17
D3Z4D9;E9Q526;D3Z640;V9GXB2	4	2	20.6945	0.619923	0.369775	1.06683	0.0750585	Test	Control	100164	C2 domain-containing protein 3 (Fragment) OS=Mus musculus OX=10090 GN=C2cd3 PE=1 SV=2	766.553	809.557	505.6	627.056	448.173	702.779	811.571	432.412	696.353	736.998	688.398	751.913
P62751;Q4V9X9;Q5M9M5;Q91YK6	5	4	30.6183	0.637235	0.37895	1.10615	0.0726001	Control	Test	17695.1	60S ribosomal protein L23a OS=Mus musculus OX=10090 GN=Rpl23a PE=1 SV=1	2886	2801.13	2611.48	2255.57	4076.08	5460.66	4683.05	3269.81	2523.04	2672.53	2510.17	2504.32
O08709;Q53ZU7;Q6GT24;Q6A0D0;D3Z0Y2;A0A0A6YXQ7;Q8BPD3	7	3	44.8667	0.642538	0.380318	1.34606	0.0718793	Control	Test	24984.7	Peroxiredoxin-6 OS=Mus musculus OX=10090 GN=Prdx6 PE=1 SV=3	6253.38	10905.4	8193.55	10182.4	1409.54	7059.15	8163.91	5960.12	4327.05	5233.34	4376.58	4629.48
P17751;H7BXC3	11	9	98.6408	0.643412	0.380318	1.0223	0.0717621	Test	Control	27054.8	Triosephosphate isomerase OS=Mus musculus OX=10090 GN=Tpi1 PE=1 SV=5	2995.1	3269.17	2890.26	3055.6	5106.67	4309.72	3776.17	3630.88	3672.98	3695.41	3767.72	3565.53
Q91X79;A0A2R8VK43	7	6	90.9156	0.649596	0.382821	1.82908	0.0709431	Control	Test	29413.9	Chymotrypsin-like elastase family member 1 OS=Mus musculus OX=10090 GN=Cela1 PE=1 SV=1	34550.4	33660	25572.4	27447	3597.18	2926.21	15794.6	13631.4	10093.9	10999.2	9531.78	9794.45
P05064;A6ZI44;Q5FWB7;Q6NY00;A0A0U1RPN8;A6ZI46;D3YWI1;D3Z510;Q9CPQ9;A0A0U1RPT5;D3YV98;A6ZI47	8	8	52.2422	0.669387	0.393302	2.25886	0.0684531	Control	Test	39812.2	Fructose-bisphosphate aldolase A OS=Mus musculus OX=10090 GN=Aldoa PE=1 SV=2	3739.14	4733.68	3600.2	4419.07	24154.3	71910.3	15751.2	15826.7	4767.37	4433.83	4236.09	4813.87
P32921;Q3U6U7;Q3UDG2;Q4FJZ4	8	5	56.6048	0.673647	0.394624	1.03979	0.0679424	Test	Control	54928.3	Tryptophan--tRNA ligase_ cytoplasmic OS=Mus musculus OX=10090 GN=Wars1 PE=1 SV=2	3062	2879.41	2831.03	2717.8	1982.6	1406.21	1932	2199.94	2768.46	2768.21	3013.43	2789.07
O88569;B7ZP22	5	2	39.791	0.679698	0.396983	1.15056	0.0672322	Control	Test	37459.8	Heterogeneous nuclear ribonucleoproteins A2/B1 OS=Mus musculus OX=10090 GN=Hnrnpa2b1 PE=1 SV=2	2005.72	1991.63	1909.25	2105.47	3731.95	4966.38	1685.04	2524.96	2456.97	2652.59	2575.31	2628.81
Q91YQ5;Q3U900;Q5RKP4;Q8BMR3;Q99LY0;A0A0N4SUJ8	20	14	138.226	0.681996	0.397144	1.11459	0.066967	Control	Test	68699.5	Dolichyl-diphosphooligosaccharide--protein glycosyltransferase subunit 1 OS=Mus musculus OX=10090 GN=Rpn1 PE=1 SV=1	5181.38	5389.9	3576.74	4065.86	10347.2	5888.25	6899.94	7157.22	4465.06	4521.46	3741.81	4122.24
A0A0J9YUI8;Q91X44	3	2	18.3065	0.688376	0.399673	1.19696	0.0662438	Control	Test	69177.6	Glucokinase regulatory protein OS=Mus musculus OX=10090 GN=Gckr PE=1 SV=1	1908.83	4852.83	4450.29	4662.82	517.506	2674.26	438.028	3044.31	2552.09	1164.77	4533.42	4196.53
Q3TA31;Q91WF7	1	1	4.1338	0.691882	0.400524	1.58092	0.0658544	Test	Control	104089	SAC domain-containing protein OS=Mus musculus OX=10090 GN=Fig4 PE=2 SV=1	4287.07	4140.1	7220.54	5797.82	36.2491	0	0	15312.4	3555.42	3739.17	5646.36	5707.58
Q9DBF1;G3UYR8	7	6	45.8653	0.704849	0.40683	1.0044	0.0644632	Control	Test	59374.8	Alpha-aminoadipic semialdehyde dehydrogenase OS=Mus musculus OX=10090 GN=Aldh7a1 PE=1 SV=4	5311.96	5001.08	4096.55	4046.55	1855.88	1802.95	4139.8	4180.54	3466.94	3623.28	3206.98	3400.45
P00687;Q99KE6	33	18	239.329	0.709015	0.408035	1.42231	0.0640322	Control	Test	58328.1	Alpha-amylase 1 OS=Mus musculus OX=10090 GN=Amy1 PE=1 SV=2	65311	64478.4	39128.4	41613.2	2962.53	2687.19	34039.1	32150.9	21880.1	23155.4	19677	21090.1
P35979;Q5BLK0;Q3TIQ2;Q8C2K0;Q6DI58	9	9	106.253	0.713415	0.409366	1.1207	0.0635854	Control	Test	17975.7	60S ribosomal protein L12 OS=Mus musculus OX=10090 GN=Rpl12 PE=1 SV=2	18835.5	18081.2	14241.6	15758.9	31016.1	36275.6	25810.2	23200.8	17692.9	18589.1	16991	17470.3
Q3TVK3;Q3U3I6;Q8BPW9;Q8CAJ7;Q9Z2W0	2	2	10.6641	0.735211	0.419947	1.05525	0.061495	Test	Control	53036.6	Aspartyl aminopeptidase OS=Mus musculus OX=10090 GN=Dnpep PE=1 SV=1	2472.38	2277.75	2186.91	2041.6	2454.33	1271.8	1751.33	1440.74	2340.98	2472.14	2687.64	2713.87
P24549;A0A286YCZ0	7	4	47.9165	0.736134	0.419947	1.21329	0.0614109	Control	Test	55095.2	Aldehyde dehydrogenase 1A1 OS=Mus musculus OX=10090 GN=Aldh1a1 PE=1 SV=5	2676.39	3904.81	2839.77	2813.3	9603.16	10263.9	6466.31	7888.54	2999.11	2962.51	3013.22	3128.53
P61027;Q3U621;Q4FJL0	2	1	13.1047	0.741311	0.421675	1.00024	0.0609458	Test	Control	22769.1	Ras-related protein Rab-10 OS=Mus musculus OX=10090 GN=Rab10 PE=1 SV=1	696.098	642.162	676.147	510.902	238.96	161.603	397.38	267.331	485.399	549.259	614.818	612.39
P63017;Q3TF16;Q3TH56;Q3TQ13;Q3TZJ3;Q3UBA6;Q3TEK2;Q3TRH3;Q3U9L2;Q3ULM1;Q504P4;Q3UDS0;Q3TB63;Q3KQJ4;Q3TH04;Q3UXU1;D3Z5E2;Q3UBR0;Q9QZ38	23	10	195.974	0.757957	0.429303	1.00891	0.0595243	Test	Control	71099.3	Heat shock cognate 71 kDa protein OS=Mus musculus OX=10090 GN=Hspa8 PE=1 SV=1	6609.92	6170.25	4758.99	4915.62	3686.08	4124.77	4943.58	4898.58	4997.64	5410.29	5139.08	5146.18
Q9CR09;M0QWS4	2	2	12.1542	0.759097	0.429303	1.08571	0.059431	Test	Control	19652.5	Ubiquitin-fold modifier-conjugating enzyme 1 OS=Mus musculus OX=10090 GN=Ufc1 PE=1 SV=1	588.46	559.725	449.784	411.446	21.0168	111.375	36.415	198.308	501.503	469.85	568.22	551.086
Q64285;Q3V2H7;Q922R3	21	19	178.422	0.776129	0.437674	1.13499	0.0580979	Test	Control	66212.3	Bile salt-activated lipase OS=Mus musculus OX=10090 GN=Cel PE=1 SV=1	9553.52	9962.17	9511.12	10309.4	5043.24	5217.37	15200.8	16054.2	6470.72	5862.72	6052.49	6650.8
H3BL49;P42932;Q3UKQ2;Q3UL22;Q6A0F1;Q8BVY8;Q9CRW7;Q9CS06;Q9WVS5	1	1	5.5188	0.786279	0.442127	1.05705	0.0573567	Control	Test	53425.2	T-complex protein 1 subunit theta OS=Mus musculus OX=10090 GN=Cct8 PE=1 SV=1	345.197	326.001	298.372	310.187	528.998	89.2417	73.3805	159.404	407.414	472.506	373.098	309.763
Q61297	14	1	230.216	0.795535	0.445646	1.459	0.0567145	Control	Test	26965.3	Alpha-amylase OS=Mus musculus OX=10090 PE=2 SV=1	3672.54	3705.66	3155.93	3251.17	110.717	480.625	1842.29	1684.13	1537.9	1609.12	1607.22	1573.13
Q792Z1	5	3	36.8929	0.797078	0.445646	1.17749	0.0566106	Control	Test	26905.2	Trypsin 10 OS=Mus musculus OX=10090 GN=Try10 PE=1 SV=1	34642.8	34037.5	22810	23216.4	7143.72	3654.53	18858.2	20920.3	18252	18901.5	14048.4	15606.8
Q9EQ06	4	1	21.3352	0.803229	0.447809	1.09062	0.056205	Control	Test	33165.8	Estradiol 17-beta-dehydrogenase 11 OS=Mus musculus OX=10090 GN=Hsd17b11 PE=1 SV=1	1209.39	1263.81	1415.2	1351.49	704.046	606.18	891.088	952.044	1011.83	936.241	1117.08	1097.55
P35564;Q3TXE5;Q5SUC3	5	5	42.9609	0.805714	0.447922	1.15299	0.056045	Control	Test	67677.2	Calnexin OS=Mus musculus OX=10090 GN=Canx PE=1 SV=1	19658.2	19379.9	18016.5	17356.5	3557.58	3742.62	10870	10503.4	12279.8	12372.5	12570.8	12272.4
Q8K0C5;A0A0U1RPF0	4	4	34.2444	0.809829	0.447939	1.15682	0.0557851	Control	Test	18380.7	Zymogen granule membrane protein 16 OS=Mus musculus OX=10090 GN=Zg16 PE=1 SV=1	6848.83	6619.98	5482.45	5449.38	1378.63	1006.31	3328.17	3263.93	4127.97	4499.39	3915.18	4019.82
Q99LC5	13	9	79.6588	0.810311	0.447939	1.24831	0.0557551	Control	Test	35351.6	Electron transfer flavoprotein subunit alpha_ mitochondrial OS=Mus musculus OX=10090 GN=Etfa PE=1 SV=2	7523.81	7531.9	5203.87	5393.57	1331.23	2557.59	4711.26	4660.45	3637.15	3987.44	3292.23	3377.13
P62908;Q3UCL7;Q5YLW3;Q9CZP6;Q9D0A2;Q3UK56;D3YV43;O89068;A0A140LI77	14	12	117.514	0.814099	0.448769	1.13027	0.0555219	Control	Test	26845.4	40S ribosomal protein S3 OS=Mus musculus OX=10090 GN=Rps3 PE=1 SV=1	18592.9	17397	6474.4	6665.99	7111.22	5066.08	14334.9	13200.2	8161.59	8577.16	4854.6	5113.11
A4FUS1;P14131;Q5CZY9;Q641N3	7	6	63.0227	0.819989	0.450104	1.03759	0.0551696	Control	Test	16559.4	Rps16 protein OS=Mus musculus OX=10090 GN=Rps16 PE=1 SV=1	4644.23	4435.29	3684.03	4022.78	6802.47	6095.79	6379.76	5712.53	4096.09	4250.04	4055.27	4115.41
P62702;Q3UXQ6;Q545X8;Q545F8;Q3V1Z5	14	12	109.396	0.821107	0.450104	1.25313	0.0551041	Control	Test	29825.9	40S ribosomal protein S4_ X isoform OS=Mus musculus OX=10090 GN=Rps4x PE=1 SV=2	12036.8	11457.9	8572.5	8939.32	543.366	17344.3	7278.95	10889.1	8239.48	8015.83	5964.27	6610
Q9CQC2;Q9D2R7;B2KF29	9	8	116.603	0.829175	0.45326	1.40207	0.0546447	Control	Test	13014.8	Colipase OS=Mus musculus OX=10090 GN=Clps PE=1 SV=1	24065.3	24633.1	13815.3	13802.3	4035.95	2626.59	13721.5	12994.8	9656.76	10215.3	6273.02	6321.68
P17156;B7U582	17	5	131.229	0.837062	0.456301	1.43153	0.0542178	Control	Test	69926.9	Heat shock-related 70 kDa protein 2 OS=Mus musculus OX=10090 GN=Hspa2 PE=1 SV=2	4931.53	4767.94	3088.48	3102.94	19629.6	16749.6	7487.58	5686.27	6422.49	6561.58	5047.45	5308.02
Q8BKT0;A0A0U1RQA7;Q8BV54	2	2	13.5402	0.845693	0.459175	1.26907	0.0537755	Test	Control	61713.3	Uncharacterized protein OS=Mus musculus OX=10090 GN=Srcap PE=2 SV=1	3534.7	3596	2592.42	2213.16	7934.75	8465.96	14024.3	11263.9	2721.09	2954.56	2509.12	2488.66
Q3UGC8;Q91ZA3;H3BL62;D3YZC0	11	5	64.7044	0.847075	0.459175	1.0633	0.0537071	Control	Test	80549.2	Propionyl-CoA carboxylase alpha chain_ mitochondrial OS=Mus musculus OX=10090 GN=Pcca PE=1 SV=1	3266.89	3148.87	2300.19	2376.21	5698.86	4664.98	4530.78	4407.02	3179.93	3196.74	2362.55	2501.66
G5E902;Q3THU8;Q3U995;Q3UB63;Q8VEM8	1	1	6.5727	0.849355	0.459175	1.00705	0.0535956	Test	Control	40192.7	Phosphate carrier protein_ mitochondrial OS=Mus musculus OX=10090 GN=Slc25a3 PE=1 SV=1	1334.05	1077.17	1209.8	1375.5	3395.68	1178.35	2268.25	2502.2	1203.91	1192.4	1211.85	1259.45
Q9JK88;Q4G0D3	8	7	59.1973	0.8566	0.46182	1.01604	0.0532531	Test	Control	45889.7	Serpin I2 OS=Mus musculus OX=10090 GN=Serpini2 PE=1 SV=1	9957.59	8794.38	11544.9	10787.8	14790.9	13506.1	9326.48	9639.92	11667.5	12269.3	14023.7	13567.7
B2RSN3;Q7TMM9;Q9CWF2;Q99J49;Q9ERD7;Q3UMM1;Q922F4;A0A1D5RM76	14	2	118.27	0.873563	0.469502	1.06024	0.0525209	Control	Test	50409.4	Tubulin beta chain OS=Mus musculus OX=10090 GN=Tubb2b PE=1 SV=1	21877.5	20045	15001.3	15110.9	4652.32	4955.85	19296.8	19423.1	9640.51	10186.4	9290.75	9166.76
P29341;Q3U8U8;Q8BN32;Q9DBE3;A0A2I3BR37	4	1	24.9294	0.875634	0.469502	1.03415	0.0524381	Control	Test	70899.1	Polyadenylate-binding protein 1 OS=Mus musculus OX=10090 GN=Pabpc1 PE=1 SV=2	3477.64	3290.06	2270.15	2316.92	3889.88	3851.25	3617.47	3520.87	2868.24	3230.91	2602.92	2624.98
Q5BKQ4;A0A494BA59	23	21	231.405	0.885745	0.473629	1.01318	0.0520543	Control	Test	53494.2	Inactive pancreatic lipase-related protein 1 OS=Mus musculus OX=10090 GN=Pnliprp1 PE=1 SV=2	33529.1	33265.3	22283.7	23584	21006	18002.3	37280.5	31623.3	21452.6	22676.8	18044.6	18619
Q7TPZ8	19	16	223.012	0.906035	0.483162	1.05617	0.0513853	Control	Test	47498.8	Carboxypeptidase A1 OS=Mus musculus OX=10090 GN=Cpa1 PE=1 SV=1	32502.7	36418.9	29975.9	32539.1	11922.3	14315.2	30151.8	27236.8	23887	23434.5	22277.6	22301.3
Q3TDU1;Q3U4S9;Q5XJY5;Q8R1S6	3	2	18.411	0.911127	0.484561	1.14675	0.0512385	Control	Test	32052.3	Coatomer subunit delta (Fragment) OS=Mus musculus OX=10090 GN=Arcn1 PE=2 SV=1	1027.77	2046.23	1380.77	1524.26	643.144	3484.1	921.283	2057.65	1501.45	1149.07	1549.44	1634.07
Q792Y9;Q3V2G3;Q9Z1R9;B9EJ35;Q4G0C2;Q792Y8;Q792Z0	7	2	63.6893	0.920786	0.487898	1.06667	0.0509828	Test	Control	26677	Predicted gene 5771 OS=Mus musculus OX=10090 GN=Gm5771 PE=1 SV=1	41471.5	43132.5	26242.4	28160.3	53630.8	49926.7	76762.7	72477.1	29881	29812.5	22302.7	27500.7
Q99LX0;A2A813;A2A815;A2A816;A2A817;D3K2X3	5	3	38.8089	0.924193	0.487898	1.63461	0.0508997	Control	Test	20249.5	Parkinson disease protein 7 homolog OS=Mus musculus OX=10090 GN=Park7 PE=1 SV=1	1270.61	1225.44	763.513	746.056	811.612	7815.22	1326.42	1166.4	1306.49	1311.47	1338.58	1278.76
Q0H9Q2	1	1	4.5245	0.92486	0.487898	1.43888	0.0508839	Test	Control	41700.2	Transcription factor Pur-1 (Fragment) OS=Mus musculus OX=10090 GN=Maz PE=2 SV=1	803.372	630.307	673.064	567.484	142.648	143.213	357.414	7.59762	934.2	1113.7	851.461	994.839
A0A1B0GQU8;P35980;Q0QEW9;Q58EW0;Q642K1;A0A1B0GSF7;A0A1B0GSS8;A0A1B0GSA8;A0A1B0GRZ3;A0A1B0GS28	6	2	54.4743	0.930318	0.489461	1.01326	0.0507597	Test	Control	18158.4	60S ribosomal protein L18 OS=Mus musculus OX=10090 GN=Rpl18 PE=1 SV=1	2741.56	2596.86	3063.75	2697.65	3766.73	2091.86	4716.55	3161.62	2048.31	2150.04	2542.65	2564.1
A0A0R4J093;Q9DBP5	4	4	28.7638	0.964187	0.503548	1.08303	0.0502002	Test	Control	26056.9	UMP-CMP kinase OS=Mus musculus OX=10090 GN=Cmpk1 PE=1 SV=1	5383.52	5183.76	4725.77	4424.13	9896.82	10147.7	12079.1	13063.6	4664.68	4815.79	4326.02	4113.89
Q9Z2I8	9	2	54.2234	0.966397	0.503548	1.0695	0.0501762	Test	Control	47125.2	Succinate--CoA ligase [GDP-forming] subunit beta_ mitochondrial OS=Mus musculus OX=10090 GN=Suclg2 PE=1 SV=3	18720.6	18834.2	14682.7	14533.1	31158.1	29571.6	39726.5	36483.5	15167.9	16177.5	14622.8	14183.6
P09036	2	2	15.8602	0.967811	0.503548	1.05876	0.0501617	Test	Control	8830.17	Serine protease inhibitor Kazal-type 1 OS=Mus musculus OX=10090 GN=Spink1 PE=1 SV=1	16779	17532.1	13941	13969.6	30377.3	29821.9	38169.5	36821.8	13943.5	14493.4	13336.1	12849.6
P07744	3	1	30.236	0.969784	0.503548	1.05623	0.0501425	Control	Test	56625.6	Keratin_ type II cytoskeletal 4 OS=Mus musculus OX=10090 GN=Krt4 PE=1 SV=2	1487.57	1480.34	1279.12	1213.38	3348.63	3448.56	2890.1	2535.32	1494.32	1521.88	1526.86	1636.62
Q99N42	3	2	15.1226	0.973676	0.503548	1.0232	0.0501081	Control	Test	49792.2	Thymidine phosphorylase OS=Mus musculus OX=10090 GN=Tymp PE=2 SV=1	3368.58	3215.49	2598.86	2697.31	1625.87	1573.48	3009.48	3064.03	2331.63	2338.96	1980.08	2013.53
A0A0R4J0T1;A0A1L1SQ23;G5E856;Q05BZ2;Q6P6P7	1	1	4.2767	0.9763	0.503548	1.10247	0.0500876	Test	Control	69895.9	Poly [ADP-ribose] polymerase OS=Mus musculus OX=10090 GN=Parp6 PE=3 SV=2	4995.86	4757.97	3267.86	2492.22	0	0	0	0	4845.45	5061.26	3858.27	3338.71
D0EY27;D3YWU5;D3Z595;D3Z596;E0CXX7;P01326;Q5EEX1	2	2	17.3467	0.977698	0.503548	1.01445	0.0500776	Control	Test	12592.4	Insulin (Fragment) OS=Mus musculus OX=10090 GN=Ins2 PE=2 SV=1	4241.72	3739.5	3052.42	2812.88	2861.12	2540.79	2862.53	3635.09	3217.33	3439.33	2909.46	2910.45
Q99PT1	4	3	27.2067	0.978149	0.503548	2.67657	0.0500745	Control	Test	23464.5	Rho GDP-dissociation inhibitor 1 OS=Mus musculus OX=10090 GN=Arhgdia PE=1 SV=3	18800.5	18179.9	8631.93	9264.09	550.912	119.244	3737.87	3385.08	4011.23	4258.13	2676.82	2683.72
A0A075B5Q3	1	1	5.0597	0.980186	0.503548	1.06143	0.0500612	Test	Control	12727.6	Immunoglobulin heavy variable 2-5 OS=Mus musculus OX=10090 GN=Ighv2-5 PE=4 SV=1	7742.19	7913.65	6622.36	6408.42	13918.6	13523.3	18061.5	16083.7	6389.02	6970.25	6235.66	5836.53
P62855;Q497N1	2	2	18.6613	0.983745	0.503906	1.04344	0.0500412	Control	Test	13300.6	40S ribosomal protein S26 OS=Mus musculus OX=10090 GN=Rps26 PE=1 SV=3	1551.2	1694.11	3215.53	3517.21	2130.97	2956.94	2503.52	2233.09	2156.57	1943.49	2881.74	2720.41
D3YYM6;D3Z1S8;Q91V55;P97461	10	8	85.5959	0.986018	0.503906	1.00365	0.0500305	Control	Test	20584.8	40S ribosomal protein S5 (Fragment) OS=Mus musculus OX=10090 GN=Rps5 PE=1 SV=1	11185.4	10128	10892.5	8995.63	4419.22	3575.6	5259.56	3062.23	9434.75	9152.9	11089.3	11019
Q9D964	13	10	118.015	0.990327	0.504794	1.07363	0.0500146	Control	Test	48810.6	Glycine amidinotransferase_ mitochondrial OS=Mus musculus OX=10090 GN=Gatm PE=1 SV=1	12628.1	12250.1	12457.9	13328.3	3884.91	7996.38	9367.84	10602.5	7936.66	7955.62	10906.6	11486.8
P63325;A0A338P731;A0A338P7K4;A0A3B2W864;Q3U9P0;Q3UW83;Q5M9K7	3	2	17.4389	0.99867	0.507728	1.03261	0.0500003	Control	Test	18915.8	40S ribosomal protein S10 OS=Mus musculus OX=10090 GN=Rps10 PE=1 SV=1	1378.23	1122.95	1631.09	1472.92	25.7399	5.66585	0	514.529	947.421	951.336	1512.64	1532.64
A0A0A6YXF6;H3BL56;Q3TN61;Q4VAE6;Q62159;Q9QUI0	1	0	6.904					---	---	18995.6	Transforming protein RhoA (Fragment) OS=Mus musculus OX=10090 GN=Rhoa PE=1 SV=1
A0A0B4J1F0;P61622;Q7TQC3;Q8CE84	2	0	16.109					---	---	134238	Integrin alpha-11 OS=Mus musculus OX=10090 GN=Itga11 PE=1 SV=1
A0A0F7R5U8	1	0	5.233					---	---	26875	MAb 110 light chain OS=Mus musculus OX=10090 GN=LC PE=1 SV=1
A0A0N4SV66;A0AUV1;A2AB79;A3KPD0;B2RVF0;C0HKE1;C0HKE2;C0HKE3;C0HKE4;C0HKE5;C0HKE6;C0HKE7;C0HKE8;C0HKE9;Q8BFU2;Q8CGP5;Q8CGP6;Q8CGP7;Q8R1M2;P27661	4	0	68.2382					---	---	13660	Histone H2A OS=Mus musculus OX=10090 GN=H2aj PE=1 SV=1
A0A2R8VHN3;A0A2R8VHP9;A0A2R8VHY9;A0A2R8VI12;A0A2R8VI25;A0A2R8VI71;A0A2R8W6L5;B2M1R7;E9Q7D8;P57722;Q3TF69;Q3TT81;Q61990;Q8CFQ6;A0A2R8VHG2;A0A2R8VHZ0;A0A2R8VI73;A0A2R8VJY1;A0A2R8VKF0;A0A2R8VKN0;A0A2R8VHL8;A0A2R8VI15;A0A2R8W6U6	4	0	26.5541					---	---	18066	Poly(rC)-binding protein 2 (Fragment) OS=Mus musculus OX=10090 GN=Pcbp2 PE=1 SV=1
A0A286YCM9	1	0	5.1309					---	---	13332	Hsp90 co-chaperone Cdc37-like 1 (Fragment) OS=Mus musculus OX=10090 GN=Cdc37l1 PE=1 SV=1
A0A338P6E0;A0A338P6F1;P54754;Q3TZ77;Q60669	1	0	6.107					---	---	21887.4	Ephrin type-B receptor 3 (Fragment) OS=Mus musculus OX=10090 GN=Ephb3 PE=1 SV=1
A8DUK0;A8DUM2;A8DUP7;P02088;A8DUP5;A8DUP3;Q61650;Q61348	7	0	76.0201					---	---	15954.3	Beta-globin OS=Mus musculus OX=10090 GN=Hbbt1 PE=3 SV=1
B1AQ78;P19001	2	0	12.7983					---	---	44541.9	Keratin 19 OS=Mus musculus OX=10090 GN=Krt19 PE=1 SV=1
B1Q450	7	0	85.9064					---	---	15897.2	Hemoglobin beta chain subunit OS=Mus musculus OX=10090 GN=HBB1 PE=2 SV=1
B2RVP5;P0C0S6;Q3THW5;G3UWL7	3	0	36.4566					---	---	13508.7	Histone H2A OS=Mus musculus OX=10090 GN=H2az2 PE=2 SV=1
F6SJM7	1	0	10.572					---	---	17530.2	Fucose mutarotase (Fragment) OS=Mus musculus OX=10090 GN=Fuom PE=1 SV=1
F7ANV6;P97429;Q7TMN7;A0A0N4SW89;D3Z0S1;A0A0N4SV57;Q8BSL2;Q9R0V2;S4R1F2	3	0	16.9485					---	---	24397.6	Annexin (Fragment) OS=Mus musculus OX=10090 GN=Anxa4 PE=1 SV=1
O88687	2	0	15.8566					---	---	4565.14	Heat shock protein 70 (Fragment) OS=Mus musculus OX=10090 GN=Hsp70.3 PE=3 SV=1
P00756	2	0	12.0442					---	---	29568.8	Kallikrein 1-related peptidase b3 OS=Mus musculus OX=10090 GN=Klk1b3 PE=1 SV=1
P05213;Q99KA2;A0A2R8VHF3;O89052	7	0	71.6502					---	---	50836	Tubulin alpha-1B chain OS=Mus musculus OX=10090 GN=Tuba1b PE=1 SV=2
P15945	4	0	30.4457					---	---	29318.3	Kallikrein 1-related peptidase b5 OS=Mus musculus OX=10090 GN=Klk1b5 PE=2 SV=1
P16045	1	0	6.178					---	---	15208	Galectin-1 OS=Mus musculus OX=10090 GN=Lgals1 PE=1 SV=3
P27601;Q3UE40;A0A0G2JG40;A2A610;A2AE31;A2AE32;A2AE33;B2RSH2;B2RVZ3;P08752;P18872;P20612;P27600;P50149;P63094;Q3TJH1;Q3TY78;Q3V3I2;Q543S2;Q66L47;Q6R0H7;Q8BHK8;Q8C040;Q8CGK7;Q9D034;Q9D7B3;Q9DC51;Q9JJ21;Q9WUC0;Z4YKV1	2	0	13.0756					---	---	44396.9	Guanine nucleotide-binding protein subunit alpha-13 OS=Mus musculus OX=10090 GN=Gna13 PE=1 SV=1
P47758;Q542X6	1	0	5.6956					---	---	29750.1	Signal recognition particle receptor subunit beta OS=Mus musculus OX=10090 GN=Srprb PE=1 SV=1
P48962;Q8BVI9	3	0	18.6207					---	---	33132.4	ADP/ATP translocase 1 OS=Mus musculus OX=10090 GN=Slc25a4 PE=1 SV=4
P53657	1	0	10.997					---	---	62650.9	Pyruvate kinase PKLR OS=Mus musculus OX=10090 GN=Pklr PE=1 SV=1
P62274	1	0	13.2838					---	---	6904.89	40S ribosomal protein S29 OS=Mus musculus OX=10090 GN=Rps29 PE=1 SV=2
P68369;P68373;Q3TIZ0;Q52L87	7	0	70.1577					---	---	50820	Tubulin alpha-1A chain OS=Mus musculus OX=10090 GN=Tuba1a PE=1 SV=1
Q2MV57;Q9D8A8	1	0	6.3609					---	---	78593.7	Tectonic-2 OS=Mus musculus OX=10090 GN=Tctn2 PE=1 SV=2
Q3TFB5;Q99J77	1	0	5.4651					---	---	31587	NeuB domain-containing protein OS=Mus musculus OX=10090 GN=Nans PE=2 SV=1
Q3TMX5;Q80ZP8;A8C1V1	12	0	131.068					---	---	20844	Mesencephalic astrocyte-derived neurotrophic factor OS=Mus musculus OX=10090 GN=Manf PE=1 SV=1
Q3TXD3;Q3U331;Q499X4;Q5RKP0;Q62465	2	0	10.9624					---	---	43352.9	PKS_ER domain-containing protein OS=Mus musculus OX=10090 GN=Vat1 PE=2 SV=1
Q6IFX2	2	0	12.7687					---	---	50475.3	Keratin_ type I cytoskeletal 42 OS=Mus musculus OX=10090 GN=Krt42 PE=1 SV=1
Q6ZPS0	7	0	38.6068					---	---	90762.7	MKIAA1398 protein (Fragment) OS=Mus musculus OX=10090 GN=Rrbp1 PE=2 SV=1
Q7M754	3	0	19.733					---	---	27272.4	Try10-like trypsinogen OS=Mus musculus OX=10090 GN=Gm5409 PE=2 SV=1
Q8CGP4	4	0	56.9294					---	---	14056.4	Histone H2A OS=Mus musculus OX=10090 GN=H2ac1 PE=1 SV=1
Q9D0T1	1	0	6.7809					---	---	14401.7	NHP2-like protein 1 OS=Mus musculus OX=10090 GN=Snu13 PE=1 SV=4
Q9QUK9	8	0	102.062					---	---	26961.2	TESP4 OS=Mus musculus OX=10090 GN=Try5 PE=1 SV=1
Q9R0T7;G3UXD0	8	0	101.446					---	---	26958.3	Pancreatic trypsin OS=Mus musculus OX=10090 GN=Try4 PE=1 SV=1
Q80VH0;Q0P699	3	0	12.7747					---	---	90090.1	B-cell scaffold protein with ankyrin repeats OS=Mus musculus OX=10090 GN=Bank1 PE=1 SV=3
Q505B1;Q6PHZ1;Q6ZWZ7;Q80V08;Q9CPR4	2	0	12.3176					---	---	21709.2	60S ribosomal protein L17 (Fragment) OS=Mus musculus OX=10090 GN=Rpl17 PE=2 SV=1
Q62029;Q792Y0;Q3V2M1;Q99KL3	6	0	42.207					---	---	69517.5	Polyadenylate-binding protein OS=Mus musculus OX=10090 GN=Pabpc2 PE=1 SV=1
